# Supplementary material for: An update and revision of the Andrena fauna of Morocco (Hymenoptera, Apoidea, Andrenidae) with the description of eleven new North African species
Source: Zookeys. 2020 Oct 7;974:31–92. doi: 10.3897/zookeys.974.54794 (PMC7557337; doi:10.3897/zookeys.974.54794)
Supplement: XML Treatment for Andrena (Aciandrena) semiadesus [file zookeys.974.54794-treatment1.xml]

<!DOCTYPE tp:taxon-treatment
  PUBLIC "-//TaxonX//DTD Taxonomic Treatment Publishing DTD v0 20100105//EN" "tax-treatment-NSO.dtd">
<tp:taxon-treatment xmlns:tp="http://www.plazi.org/taxpub"><tp:treatment-meta><kwd-group><label>Taxon classification</label><kwd><named-content xmlns:xlink="http://www.w3.org/1999/xlink" content-type="kingdom">Animalia</named-content></kwd><kwd><named-content xmlns:xlink="http://www.w3.org/1999/xlink" content-type="order">Hymenoptera</named-content></kwd><kwd><named-content xmlns:xlink="http://www.w3.org/1999/xlink" content-type="family">Andrenidae</named-content></kwd></kwd-group><mixed-citation publication-type="journal"><person-group><name><surname>Wood</surname><given-names>Thomas James</given-names></name><name><surname>Michez</surname><given-names>Denis</given-names></name><name><surname>Cejas</surname><given-names>Diego</given-names></name><name><surname>Lhomme</surname><given-names>Patrick</given-names></name><name><surname>Rasmont</surname><given-names>Pierre</given-names></name></person-group><article-title>An update and revision of the <italic><tp:taxon-name><tp:taxon-name-part taxon-name-part-type="genus" reg="Andrena">Andrena</tp:taxon-name-part></tp:taxon-name></italic> fauna of Morocco (<tp:taxon-name><tp:taxon-name-part taxon-name-part-type="order">Hymenoptera</tp:taxon-name-part></tp:taxon-name>, <tp:taxon-name><tp:taxon-name-part taxon-name-part-type="superfamily">Apoidea</tp:taxon-name-part></tp:taxon-name>, <tp:taxon-name><tp:taxon-name-part taxon-name-part-type="family">Andrenidae</tp:taxon-name-part></tp:taxon-name>) with the description of eleven new North African species</article-title><source>Zookeys</source><day>07</day><month>10</month><year>2020</year><volume>974</volume><fpage>31</fpage><lpage>92</lpage><pub-id pub-id-type="doi">10.3897/zookeys.974.54794</pub-id></mixed-citation></tp:treatment-meta><tp:nomenclature><tp:taxon-name><object-id xmlns:xlink="http://www.w3.org/1999/xlink" content-type="arpha" xlink:type="simple">E9BC8D33-FE6E-54EF-8B35-0FE4F44EBDB0</object-id>
              <tp:taxon-name-part taxon-name-part-type="genus" reg="Andrena">Andrena</tp:taxon-name-part> (<tp:taxon-name-part taxon-name-part-type="subgenus" reg="Aciandrena">Aciandrena</tp:taxon-name-part>) <tp:taxon-name-part taxon-name-part-type="species" reg="semiadesus">semiadesus</tp:taxon-name-part><object-id xmlns:xlink="http://www.w3.org/1999/xlink" content-type="zoobank" xlink:type="simple">http://zoobank.org/235512E8-91EA-4A84-91B8-41F7727AE452</object-id></tp:taxon-name><tp:taxon-authority>Wood</tp:taxon-authority><tp:taxon-status xmlns:xlink="http://www.w3.org/1999/xlink" xlink:type="simple">sp. nov.</tp:taxon-status><xref ref-type="fig" rid="F1">Figures 1–8</xref></tp:nomenclature><tp:treatment-sec sec-type="material" id="SECID0EZRAE"><title>Material.</title><p><bold><italic>Holotype</italic></bold>: Morocco: Fès-Meknès, Laanoucer, 1456 m, <named-content xmlns:xlink="http://www.w3.org/1999/xlink" content-type="dwc:verbatimCoordinates" xlink:type="simple"><named-content content-type="geo-json" specific-use="{&#34;type&#34;:&#34;Point&#34;,&#34;coordinates&#34;:[-4.748400,33.616600]}" id="NCID0EHSAE" xlink:type="simple">33.6166N, -4.7484W</named-content></named-content>, 11–12.iv.2019, 1♂, white pan trap, leg. L. Hamroud &amp; A. Sentil. Deposited in the <abbrev xmlns:xlink="http://www.w3.org/1999/xlink" content-type="institution" xlink:title="Oberösterreich Landesmusum, Linz, Austria" id="ABBRID0EVSAE" xlink:type="simple">OÖLM</abbrev>. <bold><italic>Paratypes</italic></bold>: Morocco: Fès-Meknès, Laanoucer, 1456 m, 11–12.iv.2019, 4♂, white and yellow pan traps, leg. L. Hamroud &amp; A. Sentil; Drâa-Tafilalet, 20 km W Boudnib, 9.iv.1995, 2♂, 2♀, leg. Ma. Halada. Paratypes are deposited at the <abbrev xmlns:xlink="http://www.w3.org/1999/xlink" content-type="institution" xlink:title="Oberösterreich Landesmusum, Linz, Austria" id="ABBRID0EGTAE" xlink:type="simple">OÖLM</abbrev>, with a male and female retained in the personal collection of <abbrev xmlns:xlink="http://www.w3.org/1999/xlink" xlink:title="Thomas Wood personal collection, Mons, Belgium" id="ABBRID0EUTAE" xlink:type="simple">TJW</abbrev>.</p></tp:treatment-sec><tp:treatment-sec sec-type="diagnosis" id="SECID0EYTAE"><title>Diagnosis.</title><p>The finely shagreened propodeal triangle, the narrow facial foveae, the absence of longitudinal striations on the clypeus, and the yellow-marked clypeus in the male place this bee in the <italic><tp:taxon-name><tp:taxon-name-part taxon-name-part-type="genus" reg="Aciandrena">Aciandrena</tp:taxon-name-part></tp:taxon-name></italic>. The classification of <italic><tp:taxon-name><tp:taxon-name-part taxon-name-part-type="genus" reg="Aciandrena">Aciandrena</tp:taxon-name-part></tp:taxon-name></italic> and its relationship to <italic><tp:taxon-name><tp:taxon-name-part taxon-name-part-type="genus" reg="Micrandrena">Micrandrena</tp:taxon-name-part></tp:taxon-name></italic>, <italic><tp:taxon-name><tp:taxon-name-part taxon-name-part-type="genus" reg="Graecandrena">Graecandrena</tp:taxon-name-part></tp:taxon-name></italic>, and <tp:taxon-name><tp:taxon-name-part taxon-name-part-type="genus" reg="Distandrena">Distandrena</tp:taxon-name-part></tp:taxon-name> is somewhat in flux, and the subgenus is currently polyphyletic (<xref ref-type="bibr" rid="B28">Pisanty et al. 2020</xref>). However, when excluding uncharacteristic taxa that are <tp:taxon-name><tp:taxon-name-part taxon-name-part-type="genus" reg="Distandrena"/><tp:taxon-name-part taxon-name-part-type="species" reg="currently">currently</tp:taxon-name-part></tp:taxon-name> placed in the <italic><tp:taxon-name><tp:taxon-name-part taxon-name-part-type="genus" reg="Aciandrena">Aciandrena</tp:taxon-name-part></tp:taxon-name></italic> such as <italic><tp:taxon-name><tp:taxon-name-part taxon-name-part-type="genus" reg="Andrena">A.</tp:taxon-name-part> <tp:taxon-name-part taxon-name-part-type="species" reg="janthina">janthina</tp:taxon-name-part></tp:taxon-name></italic> Warncke, 1975 that clearly belong elsewhere (<xref ref-type="bibr" rid="B28">Pisanty et al. 2020</xref>), <italic><tp:taxon-name><tp:taxon-name-part taxon-name-part-type="genus" reg="Andrena">A.</tp:taxon-name-part> <tp:taxon-name-part taxon-name-part-type="species" reg="semiadesus">semiadesus</tp:taxon-name-part></tp:taxon-name></italic> meets the classical definition of <italic><tp:taxon-name><tp:taxon-name-part taxon-name-part-type="genus" reg="Aciandrena">Aciandrena</tp:taxon-name-part></tp:taxon-name></italic>. The male can be instantly separated from the other <italic><tp:taxon-name><tp:taxon-name-part taxon-name-part-type="genus" reg="Aciandrena">Aciandrena</tp:taxon-name-part></tp:taxon-name></italic> with yellow clypei because the yellow marking is diminished, it does not extend all the way to the clypeal margins, and the two dark spots that are usually found towards the centre of the clypeus in yellow-faced <italic><tp:taxon-name><tp:taxon-name-part taxon-name-part-type="genus" reg="Aciandrena">Aciandrena</tp:taxon-name-part></tp:taxon-name></italic> are absent as they instead are contiguous with black markings that extend in from the clypeal margins (Fig. <xref ref-type="fig" rid="F1">6</xref>). The genitalia are also noticeably more elongate, the capsule almost twice as long as wide, and with a broad penis valve, most other <italic><tp:taxon-name><tp:taxon-name-part taxon-name-part-type="genus" reg="Aciandrena">Aciandrena</tp:taxon-name-part></tp:taxon-name></italic> species with capsules only a little longer than wide and with a comparatively narrow penis valve (Figs <xref ref-type="fig" rid="F17">100</xref>, <xref ref-type="fig" rid="F17">102</xref>, <xref ref-type="fig" rid="F17">104</xref>, <xref ref-type="fig" rid="F21">126</xref>, <xref ref-type="fig" rid="F21">128</xref>, <xref ref-type="fig" rid="F21">130</xref>; <xref ref-type="bibr" rid="B29">Pisanty et al. 2016</xref>). The female is most similar to <tp:taxon-name><tp:taxon-name-part taxon-name-part-type="genus" reg="Andrena">A.</tp:taxon-name-part> (<tp:taxon-name-part taxon-name-part-type="subgenus" reg="Graecandrena">Graecandrena</tp:taxon-name-part>) <tp:taxon-name-part taxon-name-part-type="species" reg="totana">totana</tp:taxon-name-part></tp:taxon-name> Warncke, 1974 as they both have a broad, shagreened, dull, moderately raised, and centrally slightly flattened sparsely punctate clypeus, but the tergites of <italic><tp:taxon-name><tp:taxon-name-part taxon-name-part-type="genus" reg="Andrena">A.</tp:taxon-name-part> <tp:taxon-name-part taxon-name-part-type="species" reg="semiadesus">semiadesus</tp:taxon-name-part></tp:taxon-name></italic> are completely impunctate and the foveae are narrower.</p></tp:treatment-sec><tp:treatment-sec sec-type="description" id="SECID0EFAAG"><title>Description.</title><p><bold>Female</bold>: Body length 7 mm (Fig. <xref ref-type="fig" rid="F1">1</xref>). <bold><italic>Head</italic></bold>: Black, as wide as long (Fig. <xref ref-type="fig" rid="F1">2</xref>). Clypeus broad, slightly arched, dull, strongly shagreened with exception of apical margin where shagreenation is weaker, therefore weakly shining. Sparsely and shallowly punctured, punctures separated by 2–3 puncture diameters. Process of labrum semi-circular, weakly shining. Foveae in lower half deep, narrow, less than half the width of an antenna, very close to inner margin of compound eye. In upper half foveae widen to approximately the width of an antenna, at their widest still occupying less than half the distance between top of compound eye and lateral ocellus. Face, gena, and vertex with moderate brownish to whitish hairs, the longest of these roughly equal to ½ the length of the scape. Antennae dark, A5–12 lightened orange below, A3 equalling A4+5 combined. Gena slightly wider than width of compound eye, weakly longitudinally striate. Ocelloccipital distance short, less than 1/3 width of lateral ocellus. <bold><italic>Mesosoma</italic></bold>: Scutum and scutellum completely shagreened, weakly shining, punctures shallow and inconspicuous, punctures separated by 2–3 puncture diameters (Fig. <xref ref-type="fig" rid="F1">3</xref>). Propodeal triangle differentiated from rest of propodeum by larger and coarser shagreenation, weakly shining. Episternum and propodeum finely shagreened, dull. Episternum with sparse, long white hairs, these approaching ¾ of the length of the scape. Legs dark, tarsal segments becoming dark brown. Femoral and tibial scopa simple, white. Wings hyaline, venation light brown, stigma pale yellow, nervulus interstitial to slightly antefurcal. <bold><italic>Metasoma</italic></bold>: Tergites dark, margins lightened yellow (Fig. <xref ref-type="fig" rid="F1">4</xref>). Tergal discs strongly microreticulate, punctation extremely sparse and obscured. T2–4 laterally with very weak fringes of white hairs. T5–6 with golden hairs flanking pygidial plate, this rounded with raised margin, shagreened, weakly shining.</p><p><bold>Male.</bold> Body length 6.5–7 mm (Fig. <xref ref-type="fig" rid="F1">5</xref>). <bold><italic>Head</italic></bold>: Black, wider than long. Clypeus slightly arched, ground colour black but with large yellow marking covering approximately 90% of surface (Fig. <xref ref-type="fig" rid="F1">6</xref>). Yellow marking does not extend to base of clypeus. Laterad of clypeal centre, yellow marking reduced, two black triangular markings extending in towards the centre, giving marking a broad, inverted T-shape. In basal half, clypeus dull and shagreened, becoming shiny in apical half. Clypeal punctures shallow and irregular, separated by 2–5 puncture diameters. Process of labrum rectangular, twice as broad and long, shiny. Face, gena, and vertex with long white hairs, longest on underside of head, equalling length of the scape. Scape and pedicel black, following antennal segments dark brown to black, A3 longer than A4, shorter than A4+5 combined. Gena and ocelloccipital distance as in female. <bold><italic>Mesosoma</italic></bold>: Scutum and scutellum dull, strongly shagreened, sparsely and shallowly punctured, punctures separated by 1–4 puncture diameters. Propodeal triangle weakly marked, scarcely differentiated from propodeum, shagreened, slightly shining laterally. Mesosoma with white hairs, sparse on scutum, denser and longer on episternum, exceeding length of scape. Legs dark, only final tarsal segment slightly lightened to dark brown, pubescence white. Wings hyaline, venation brown, stigma brown, nervulus interstitial. <bold><italic>Metasoma</italic></bold>: Tergites as in female, but margins more strongly lightened, transparent whitish apically (Fig. <xref ref-type="fig" rid="F1">7</xref>). Tergal margins laterally with loose white hair bands of irregular length, very widely interrupted. Genitalia simple (Fig. <xref ref-type="fig" rid="F1">8</xref>), gonocoxites forming rounded dorsal lobes, gonostyli long, tapering to rounded end.</p><fig id="F1" position="float" orientation="portrait"><object-id xmlns:xlink="http://www.w3.org/1999/xlink" content-type="doi" xlink:type="simple">10.3897/zookeys.974.54794.figures1-8</object-id><object-id xmlns:xlink="http://www.w3.org/1999/xlink" content-type="arpha" xlink:type="simple">05E43FE9-0B3F-5BE9-8544-24BA03AF85A1</object-id><label>Figures 1–8.</label><caption><p><tp:taxon-name><tp:taxon-name-part taxon-name-part-type="genus" reg="Andrena">Andrena</tp:taxon-name-part> (<tp:taxon-name-part taxon-name-part-type="subgenus" reg="Aciandrena">Aciandrena</tp:taxon-name-part>) <tp:taxon-name-part taxon-name-part-type="species" reg="semiadesus">semiadesus</tp:taxon-name-part></tp:taxon-name> sp. nov. <bold>1</bold> female profile <bold>2</bold> female face <bold>3</bold> female dorsum <bold>4</bold> female tergites <bold>5</bold> male profile <bold>6</bold> male face <bold>7</bold> male tergites <bold>8</bold> male genitalia.</p></caption><graphic xmlns:xlink="http://www.w3.org/1999/xlink" xlink:href="zookeys-974-031-g001.jpg" position="float" orientation="portrait" xlink:type="simple" id="oo_460642.jpg"><uri content-type="original_file" xlink:type="simple">https://binary.pensoft.net/fig/460642</uri></graphic></fig></tp:treatment-sec><tp:treatment-sec sec-type="distribution" id="SECID0EIGAG"><title>Distribution.</title><p>Central and eastern Morocco (Fig. <xref ref-type="fig" rid="F24">145a</xref>).</p></tp:treatment-sec><tp:treatment-sec sec-type="Floral preferences" id="SECID0ESGAG"><title>Floral preferences.</title><p>None recorded.</p></tp:treatment-sec><tp:treatment-sec sec-type="etymology" id="SECID0EXGAG"><title>Etymology.</title><p>The name <italic>semi</italic> (partly or partially) + <italic>adesus</italic> (eaten, worn, eroded) was chosen to illustrate the clypeus of the male, where the central yellow marking is laterally diminished by intruding black marks.</p></tp:treatment-sec><tp:treatment-sec><!--Section generated to contain objects referenced in tp:taxon-treatment.--><fig id="F17" position="float" orientation="portrait"><object-id xmlns:xlink="http://www.w3.org/1999/xlink" content-type="doi" xlink:type="simple">10.3897/zookeys.974.54794.figures99-104</object-id><object-id xmlns:xlink="http://www.w3.org/1999/xlink" content-type="arpha" xlink:type="simple">3CE4DCFB-0AA6-5FFA-8254-BD38A9698266</object-id><label>Figures 99–104.</label><caption><p><tp:taxon-name><tp:taxon-name-part taxon-name-part-type="genus" reg="Andrena">Andrena</tp:taxon-name-part> (<tp:taxon-name-part taxon-name-part-type="subgenus" reg="Aciandrena">Aciandrena</tp:taxon-name-part>) <tp:taxon-name-part taxon-name-part-type="species" reg="fulica">fulica</tp:taxon-name-part></tp:taxon-name> Warncke, 1974 <bold>99</bold> male face <bold>100</bold> male genitalia. <tp:taxon-name><tp:taxon-name-part taxon-name-part-type="genus" reg="Andrena">Andrena</tp:taxon-name-part> (<tp:taxon-name-part taxon-name-part-type="subgenus" reg="Aciandrena">Aciandrena</tp:taxon-name-part>) <tp:taxon-name-part taxon-name-part-type="species" reg="fulica">fulica</tp:taxon-name-part> <tp:taxon-name-part taxon-name-part-type="subspecies" reg="astrella">astrella</tp:taxon-name-part></tp:taxon-name> Warncke, 1975 (Morocco) <bold>101</bold> male face <bold>102</bold> male genitalia (Spain) <bold>103</bold> male face <bold>104</bold> male genitalia.</p></caption><graphic xmlns:xlink="http://www.w3.org/1999/xlink" xlink:href="zookeys-974-031-g017.jpg" position="float" orientation="portrait" xlink:type="simple" id="oo_460658.jpg"><uri content-type="original_file" xlink:type="simple">https://binary.pensoft.net/fig/460658</uri></graphic></fig><fig id="F21" position="float" orientation="portrait"><object-id xmlns:xlink="http://www.w3.org/1999/xlink" content-type="doi" xlink:type="simple">10.3897/zookeys.974.54794.figures125-130</object-id><object-id xmlns:xlink="http://www.w3.org/1999/xlink" content-type="arpha" xlink:type="simple">ED122A72-9D95-5BCF-8D80-8C44F3ED21E9</object-id><label>Figures 125–130.</label><caption><p><tp:taxon-name><tp:taxon-name-part taxon-name-part-type="genus" reg="Andrena">Andrena</tp:taxon-name-part> (<tp:taxon-name-part taxon-name-part-type="subgenus" reg="Aciandrena">Aciandrena</tp:taxon-name-part>) <tp:taxon-name-part taxon-name-part-type="species" reg="pratincola">pratincola</tp:taxon-name-part></tp:taxon-name> Warncke, 1974 (Morocco) <bold>125</bold> male face <bold>126</bold> male genitalia (Egypt, Paratype) <bold>127</bold> male face <bold>128</bold> male genitalia <tp:taxon-name><tp:taxon-name-part taxon-name-part-type="genus" reg="Andrena">Andrena</tp:taxon-name-part> (<tp:taxon-name-part taxon-name-part-type="subgenus" reg="Aciandrena">Aciandrena</tp:taxon-name-part>) <tp:taxon-name-part taxon-name-part-type="species" reg="varicornis">varicornis</tp:taxon-name-part></tp:taxon-name> Pérez, 1895 <bold>129</bold> male face <bold>130</bold> male genitalia.</p></caption><graphic xmlns:xlink="http://www.w3.org/1999/xlink" xlink:href="zookeys-974-031-g021.jpg" position="float" orientation="portrait" xlink:type="simple" id="oo_460662.jpg"><uri content-type="original_file" xlink:type="simple">https://binary.pensoft.net/fig/460662</uri></graphic></fig><fig id="F24" position="float" orientation="portrait"><object-id xmlns:xlink="http://www.w3.org/1999/xlink" content-type="doi" xlink:type="simple">10.3897/zookeys.974.54794.figure145</object-id><object-id xmlns:xlink="http://www.w3.org/1999/xlink" content-type="arpha" xlink:type="simple">343881B8-EAF7-5C28-B3D0-1D3DD0D0078F</object-id><label>Figure 145.</label><caption><p>Distribution of sampling locations of newly described species <bold>A</bold><italic><tp:taxon-name><tp:taxon-name-part taxon-name-part-type="genus" reg="Andrena">Andrena</tp:taxon-name-part> <tp:taxon-name-part taxon-name-part-type="species" reg="hebescens">hebescens</tp:taxon-name-part></tp:taxon-name></italic> (circles), <italic><tp:taxon-name><tp:taxon-name-part taxon-name-part-type="genus" reg="Andrena">Andrena</tp:taxon-name-part> <tp:taxon-name-part taxon-name-part-type="species" reg="semiadesus">semiadesus</tp:taxon-name-part></tp:taxon-name></italic> (squares) <bold>B</bold><italic><tp:taxon-name><tp:taxon-name-part taxon-name-part-type="genus" reg="Andrena">Andrena</tp:taxon-name-part> <tp:taxon-name-part taxon-name-part-type="species" reg="tenebricorpus">tenebricorpus</tp:taxon-name-part></tp:taxon-name></italic> (diamond), <italic><tp:taxon-name><tp:taxon-name-part taxon-name-part-type="genus" reg="Andrena">Andrena</tp:taxon-name-part> <tp:taxon-name-part taxon-name-part-type="species" reg="niveofacies">niveofacies</tp:taxon-name-part></tp:taxon-name></italic> (circle), <italic><tp:taxon-name><tp:taxon-name-part taxon-name-part-type="genus" reg="Andrena">Andrena</tp:taxon-name-part> <tp:taxon-name-part taxon-name-part-type="species" reg="triangulivalvis">triangulivalvis</tp:taxon-name-part></tp:taxon-name></italic> (triangle) <bold>C</bold><italic><tp:taxon-name><tp:taxon-name-part taxon-name-part-type="genus" reg="Andrena">Andrena</tp:taxon-name-part> <tp:taxon-name-part taxon-name-part-type="species" reg="sparsipunctata">sparsipunctata</tp:taxon-name-part></tp:taxon-name></italic> (circles), <italic><tp:taxon-name><tp:taxon-name-part taxon-name-part-type="genus" reg="Andrena">Andrena</tp:taxon-name-part> <tp:taxon-name-part taxon-name-part-type="species" reg="breviceps">breviceps</tp:taxon-name-part></tp:taxon-name></italic> (diamonds) <bold>D</bold><italic><tp:taxon-name><tp:taxon-name-part taxon-name-part-type="genus" reg="Andrena">Andrena</tp:taxon-name-part> <tp:taxon-name-part taxon-name-part-type="species" reg="acutidentis">acutidentis</tp:taxon-name-part></tp:taxon-name></italic> (squares), <italic><tp:taxon-name><tp:taxon-name-part taxon-name-part-type="genus" reg="Andrena">Andrena</tp:taxon-name-part> <tp:taxon-name-part taxon-name-part-type="species" reg="farinosoides">farinosoides</tp:taxon-name-part></tp:taxon-name></italic> (triangles), <italic><tp:taxon-name><tp:taxon-name-part taxon-name-part-type="genus" reg="Andrena">Andrena</tp:taxon-name-part> <tp:taxon-name-part taxon-name-part-type="species" reg="nigriclypeus">nigriclypeus</tp:taxon-name-part></tp:taxon-name></italic> (circle). Relief is indicated by shading, measured in meters above sea level.</p></caption><graphic xmlns:xlink="http://www.w3.org/1999/xlink" xlink:href="zookeys-974-031-g024.jpg" position="float" orientation="portrait" xlink:type="simple" id="oo_460665.jpg"><uri content-type="original_file" xlink:type="simple">https://binary.pensoft.net/fig/460665</uri></graphic></fig></tp:treatment-sec><ref-list><ref id="B28"><mixed-citation xmlns:xlink="http://www.w3.org/1999/xlink" xlink:type="simple"><person-group><name name-style="western"><surname>Pisanty</surname><given-names>G</given-names></name><name name-style="western"><surname>Richter</surname><given-names>R</given-names></name><name name-style="western"><surname>Martin</surname><given-names>T</given-names></name><name name-style="western"><surname>Dettman</surname><given-names>J</given-names></name><name name-style="western"><surname>Cardinal</surname><given-names>S</given-names></name></person-group> (<year>2020</year>) Molecular phylogeny and historical biogeography of andrenine bees (<tp:taxon-name><tp:taxon-name-part taxon-name-part-type="order">Hymenoptera</tp:taxon-name-part></tp:taxon-name>: <tp:taxon-name><tp:taxon-name-part taxon-name-part-type="family">Andrenidae</tp:taxon-name-part></tp:taxon-name>). bioRxiv. <ext-link xlink:type="simple" ext-link-type="doi" xlink:href="10.1101/2020.06.09.103556">https://doi.org/10.1101/2020.06.09.103556</ext-link></mixed-citation></ref><ref id="B29"><mixed-citation xmlns:xlink="http://www.w3.org/1999/xlink" xlink:type="simple"><person-group><name name-style="western"><surname>Pisanty</surname><given-names>G</given-names></name><name name-style="western"><surname>Scheuchl</surname><given-names>E</given-names></name><name name-style="western"><surname>Dorchin</surname><given-names>N</given-names></name></person-group> (<year>2016</year>) <article-title>Eight new species of <italic><tp:taxon-name><tp:taxon-name-part taxon-name-part-type="genus">Andrena</tp:taxon-name-part></tp:taxon-name></italic> Fabricius (<tp:taxon-name><tp:taxon-name-part taxon-name-part-type="order">Hymenoptera</tp:taxon-name-part></tp:taxon-name>: <tp:taxon-name><tp:taxon-name-part taxon-name-part-type="superfamily">Apoidea</tp:taxon-name-part></tp:taxon-name>: <tp:taxon-name><tp:taxon-name-part taxon-name-part-type="family">Andrenidae</tp:taxon-name-part></tp:taxon-name>) from Israel – a Mediterranean hotspot for wild bees.</article-title><source>Zootaxa</source><volume>4189</volume>: <fpage>485</fpage>–<lpage>515</lpage>. <ext-link xlink:type="simple" ext-link-type="doi" xlink:href="10.11646/zootaxa.4189.3.3">https://doi.org/10.11646/zootaxa.4189.3.3</ext-link></mixed-citation></ref></ref-list></tp:taxon-treatment>
