# Supplementary material for: An update and revision of the Andrena fauna of Morocco (Hymenoptera, Apoidea, Andrenidae) with the description of eleven new North African species
Source: Zookeys. 2020 Oct 7;974:31–92. doi: 10.3897/zookeys.974.54794 (PMC7557337; doi:10.3897/zookeys.974.54794)
Supplement: XML Treatment for Andrena (Aciandrena) triangulivalvis [file zookeys.974.54794-treatment2.xml]

<!DOCTYPE tp:taxon-treatment
  PUBLIC "-//TaxonX//DTD Taxonomic Treatment Publishing DTD v0 20100105//EN" "tax-treatment-NSO.dtd">
<tp:taxon-treatment xmlns:tp="http://www.plazi.org/taxpub"><tp:treatment-meta><kwd-group><label>Taxon classification</label><kwd><named-content xmlns:xlink="http://www.w3.org/1999/xlink" content-type="kingdom">Animalia</named-content></kwd><kwd><named-content xmlns:xlink="http://www.w3.org/1999/xlink" content-type="order">Hymenoptera</named-content></kwd><kwd><named-content xmlns:xlink="http://www.w3.org/1999/xlink" content-type="family">Andrenidae</named-content></kwd></kwd-group><mixed-citation publication-type="journal"><person-group><name><surname>Wood</surname><given-names>Thomas James</given-names></name><name><surname>Michez</surname><given-names>Denis</given-names></name><name><surname>Cejas</surname><given-names>Diego</given-names></name><name><surname>Lhomme</surname><given-names>Patrick</given-names></name><name><surname>Rasmont</surname><given-names>Pierre</given-names></name></person-group><article-title>An update and revision of the <italic><tp:taxon-name><tp:taxon-name-part taxon-name-part-type="genus" reg="Andrena">Andrena</tp:taxon-name-part></tp:taxon-name></italic> fauna of Morocco (<tp:taxon-name><tp:taxon-name-part taxon-name-part-type="order">Hymenoptera</tp:taxon-name-part></tp:taxon-name>, <tp:taxon-name><tp:taxon-name-part taxon-name-part-type="superfamily">Apoidea</tp:taxon-name-part></tp:taxon-name>, <tp:taxon-name><tp:taxon-name-part taxon-name-part-type="family">Andrenidae</tp:taxon-name-part></tp:taxon-name>) with the description of eleven new North African species</article-title><source>Zookeys</source><day>07</day><month>10</month><year>2020</year><volume>974</volume><fpage>31</fpage><lpage>92</lpage><pub-id pub-id-type="doi">10.3897/zookeys.974.54794</pub-id></mixed-citation></tp:treatment-meta><tp:nomenclature><tp:taxon-name><object-id xmlns:xlink="http://www.w3.org/1999/xlink" content-type="arpha" xlink:type="simple">6A67092B-35E3-5750-9998-0953184FEDCA</object-id>
              <tp:taxon-name-part taxon-name-part-type="genus" reg="Andrena">Andrena</tp:taxon-name-part> (<tp:taxon-name-part taxon-name-part-type="subgenus" reg="Aciandrena">Aciandrena</tp:taxon-name-part>) <tp:taxon-name-part taxon-name-part-type="species" reg="triangulivalvis">triangulivalvis</tp:taxon-name-part><object-id xmlns:xlink="http://www.w3.org/1999/xlink" content-type="zoobank" xlink:type="simple">http://zoobank.org/FE3F09DD-2181-4E54-BA70-FEAABAAA6F52</object-id></tp:taxon-name><tp:taxon-authority>Wood</tp:taxon-authority><tp:taxon-status xmlns:xlink="http://www.w3.org/1999/xlink" xlink:type="simple">sp. nov.</tp:taxon-status><xref ref-type="fig" rid="F2">Figures 9–12</xref></tp:nomenclature><tp:treatment-sec sec-type="material" id="SECID0ELJAG"><title>Material.</title><p><bold><italic>Holotype</italic></bold>: Morocco: Drâa-Tafilalet, 20 km W Boudnib, 9.iv.1995, 1♂, leg. Ma. Halada. Deposited in the <abbrev xmlns:xlink="http://www.w3.org/1999/xlink" content-type="institution" xlink:title="Oberösterreich Landesmusum, Linz, Austria" id="ABBRID0E6JAG" xlink:type="simple">OÖLM</abbrev>. <bold><italic>Paratypes</italic></bold>: Morocco: Drâa-Tafilalet, 20 km W Boudnib, 9.iv.1995, 3♂, leg. Ma. Halada. Paratypes are deposited at the <abbrev xmlns:xlink="http://www.w3.org/1999/xlink" content-type="institution" xlink:title="Oberösterreich Landesmusum, Linz, Austria" id="ABBRID0EQKAG" xlink:type="simple">OÖLM</abbrev>, with a male retained in the personal collection of <abbrev xmlns:xlink="http://www.w3.org/1999/xlink" xlink:title="Thomas Wood personal collection, Mons, Belgium" id="ABBRID0E5KAG" xlink:type="simple">TJW</abbrev>.</p></tp:treatment-sec><tp:treatment-sec sec-type="diagnosis" id="SECID0ECLAG"><title>Diagnosis.</title><p>The male of <italic><tp:taxon-name><tp:taxon-name-part taxon-name-part-type="genus" reg="Andrena">A.</tp:taxon-name-part> <tp:taxon-name-part taxon-name-part-type="species" reg="triangulivalvis">triangulivalvis</tp:taxon-name-part></tp:taxon-name></italic> resembles other <italic><tp:taxon-name><tp:taxon-name-part taxon-name-part-type="genus" reg="Aciandrena">Aciandrena</tp:taxon-name-part></tp:taxon-name></italic> with a yellow polished clypeus such as <italic><tp:taxon-name><tp:taxon-name-part taxon-name-part-type="genus" reg="Andrena">A.</tp:taxon-name-part> <tp:taxon-name-part taxon-name-part-type="species" reg="pratincola">pratincola</tp:taxon-name-part></tp:taxon-name></italic>. However, it can be instantly separated from all other <italic><tp:taxon-name><tp:taxon-name-part taxon-name-part-type="genus" reg="Aciandrena">Aciandrena</tp:taxon-name-part></tp:taxon-name></italic> with a yellow clypeus by the structure of the genitalia. Normal <italic><tp:taxon-name><tp:taxon-name-part taxon-name-part-type="genus" reg="Aciandrena">Aciandrena</tp:taxon-name-part></tp:taxon-name></italic> genitalia are simple, with a relatively narrow, unmodified penis valve (Figs <xref ref-type="fig" rid="F1">8</xref>, <xref ref-type="fig" rid="F17">100</xref>, <xref ref-type="fig" rid="F17">102</xref>, <xref ref-type="fig" rid="F17">104</xref>, <xref ref-type="fig" rid="F21">126</xref>, <xref ref-type="fig" rid="F21">128</xref>, <xref ref-type="fig" rid="F21">130</xref>; <xref ref-type="bibr" rid="B48">Warncke 1968b</xref>, 1972, <xref ref-type="bibr" rid="B50">1974</xref>, <xref ref-type="bibr" rid="B51">1975a</xref>; <xref ref-type="bibr" rid="B29">Pisanty et al. 2016</xref>). However, in <italic><tp:taxon-name><tp:taxon-name-part taxon-name-part-type="genus" reg="Andrena">A.</tp:taxon-name-part> <tp:taxon-name-part taxon-name-part-type="species" reg="triangulivalvis">triangulivalvis</tp:taxon-name-part></tp:taxon-name></italic> the penis valve is inflated and forms a triangle that sites between the broad gonostyli that have a slightly raised internal margin (Fig. <xref ref-type="fig" rid="F2">12</xref>).</p></tp:treatment-sec><tp:treatment-sec sec-type="description" id="SECID0EEQAG"><title>Description.</title><p><bold>Female</bold>: Unknown.</p><p><bold>Male.</bold> Body length 6 mm (Fig. <xref ref-type="fig" rid="F2">9</xref>). <bold><italic>Head</italic></bold>: Dark, close to black, instead a subtle faintly metallic dark green. Clypeus arched, completely pale yellow with the exception of two lateral small black triangular marks, polished and evenly punctured, punctures separated by 1–2 puncture diameters (Fig. <xref ref-type="fig" rid="F2">10</xref>). Process of labrum trapezoidal, fore margin emarginate. Gena as wide as width of compound eye. Face, gena, scape, and vertex with long white hairs, the longest achieving length of the scape. Antennae dark, A6–13 slightly lightened brown, A3 equalling A4+5. Ocelloccipital distance short, less than 1/3 width of lateral ocellus. <bold><italic>Mesosoma</italic></bold>: Scutum and scutellum dark, with slight metallic green-purple hints when viewed from an angle, strongly shagreened, weakly shining, sparsely and irregularly punctured, punctures separated by 1–3 puncture diameters. Propodeal triangle weakly marked, shagreened, slightly shining laterally, centrally weakly rugose. Episternum and propodeum strongly shagreened, obscurely punctured, dull. Scutum, scutellum, episternum, and propodeum with long white hairs, the longest exceeding the scape in length. Legs dark, tarsi lightened to brown, pubescence whitish. Wings hyaline, venation and stigma light brown, nervulus slightly antefurcal. <bold><italic>Metasoma</italic></bold>: Tergites dark, marginal areas light brown to yellow (Fig. <xref ref-type="fig" rid="F2">11</xref>). Tergal discs microreticulate, intensity of microreticulation diminishes from T1 onwards, T1 therefore dull, T4–5 weakly shining. T2–4 with weak lateral hair fringes, those on T5–6 extend across the whole margin but sparsely, never obscuring underlying surface. Genitalia compact, slightly longer than wide, gonocoxites forming pronounced points, penis valve strongly inflated basolaterally, forming a triangle (Fig. <xref ref-type="fig" rid="F2">12</xref>). Gonostyli with inner margin thickened and raised, medially forming a 135-degree angle, gonostyli apexes slightly restricted before forming rounded point.</p><fig id="F2" position="float" orientation="portrait"><object-id xmlns:xlink="http://www.w3.org/1999/xlink" content-type="doi" xlink:type="simple">10.3897/zookeys.974.54794.figures9-12</object-id><object-id xmlns:xlink="http://www.w3.org/1999/xlink" content-type="arpha" xlink:type="simple">2256864D-68C2-5F23-8021-D15F24299D92</object-id><label>Figures 9–12.</label><caption><p><tp:taxon-name><tp:taxon-name-part taxon-name-part-type="genus" reg="Andrena">Andrena</tp:taxon-name-part> (<tp:taxon-name-part taxon-name-part-type="subgenus" reg="Aciandrena">Aciandrena</tp:taxon-name-part>) <tp:taxon-name-part taxon-name-part-type="species" reg="triangulivalvis">triangulivalvis</tp:taxon-name-part></tp:taxon-name> sp. nov. <bold>9</bold> male profile <bold>10</bold> male face <bold>11</bold> male tergites <bold>12</bold> male genitalia.</p></caption><graphic xmlns:xlink="http://www.w3.org/1999/xlink" xlink:href="zookeys-974-031-g002.jpg" position="float" orientation="portrait" xlink:type="simple" id="oo_460643.jpg"><uri content-type="original_file" xlink:type="simple">https://binary.pensoft.net/fig/460643</uri></graphic></fig></tp:treatment-sec><tp:treatment-sec sec-type="distribution" id="SECID0EUUAG"><title>Distribution.</title><p>Eastern Morocco from the province of Drâa-Tafilalet (Fig. <xref ref-type="fig" rid="F24">145b</xref>).</p></tp:treatment-sec><tp:treatment-sec sec-type="Floral preferences" id="SECID0EHVAG"><title>Floral preferences.</title><p>None recorded.</p></tp:treatment-sec><tp:treatment-sec sec-type="etymology" id="SECID0EMVAG"><title>Etymology.</title><p>The name <italic>trianguli</italic> (triangular) + <italic>valvis</italic> (valve) was chosen because of the remarkable male genitalia in which the penis valve is inflated and triangular in shape, strongly contrasting with other <italic><tp:taxon-name><tp:taxon-name-part taxon-name-part-type="genus" reg="Aciandrena">Aciandrena</tp:taxon-name-part></tp:taxon-name></italic> species.</p></tp:treatment-sec><tp:treatment-sec><!--Section generated to contain objects referenced in tp:taxon-treatment.--><fig id="F1" position="float" orientation="portrait"><object-id xmlns:xlink="http://www.w3.org/1999/xlink" content-type="doi" xlink:type="simple">10.3897/zookeys.974.54794.figures1-8</object-id><object-id xmlns:xlink="http://www.w3.org/1999/xlink" content-type="arpha" xlink:type="simple">05E43FE9-0B3F-5BE9-8544-24BA03AF85A1</object-id><label>Figures 1–8.</label><caption><p><tp:taxon-name><tp:taxon-name-part taxon-name-part-type="genus" reg="Andrena">Andrena</tp:taxon-name-part> (<tp:taxon-name-part taxon-name-part-type="subgenus" reg="Aciandrena">Aciandrena</tp:taxon-name-part>) <tp:taxon-name-part taxon-name-part-type="species" reg="semiadesus">semiadesus</tp:taxon-name-part></tp:taxon-name> sp. nov. <bold>1</bold> female profile <bold>2</bold> female face <bold>3</bold> female dorsum <bold>4</bold> female tergites <bold>5</bold> male profile <bold>6</bold> male face <bold>7</bold> male tergites <bold>8</bold> male genitalia.</p></caption><graphic xmlns:xlink="http://www.w3.org/1999/xlink" xlink:href="zookeys-974-031-g001.jpg" position="float" orientation="portrait" xlink:type="simple" id="oo_460642.jpg"><uri content-type="original_file" xlink:type="simple">https://binary.pensoft.net/fig/460642</uri></graphic></fig><fig id="F17" position="float" orientation="portrait"><object-id xmlns:xlink="http://www.w3.org/1999/xlink" content-type="doi" xlink:type="simple">10.3897/zookeys.974.54794.figures99-104</object-id><object-id xmlns:xlink="http://www.w3.org/1999/xlink" content-type="arpha" xlink:type="simple">3CE4DCFB-0AA6-5FFA-8254-BD38A9698266</object-id><label>Figures 99–104.</label><caption><p><tp:taxon-name><tp:taxon-name-part taxon-name-part-type="genus" reg="Andrena">Andrena</tp:taxon-name-part> (<tp:taxon-name-part taxon-name-part-type="subgenus" reg="Aciandrena">Aciandrena</tp:taxon-name-part>) <tp:taxon-name-part taxon-name-part-type="species" reg="fulica">fulica</tp:taxon-name-part></tp:taxon-name> Warncke, 1974 <bold>99</bold> male face <bold>100</bold> male genitalia. <tp:taxon-name><tp:taxon-name-part taxon-name-part-type="genus" reg="Andrena">Andrena</tp:taxon-name-part> (<tp:taxon-name-part taxon-name-part-type="subgenus" reg="Aciandrena">Aciandrena</tp:taxon-name-part>) <tp:taxon-name-part taxon-name-part-type="species" reg="fulica">fulica</tp:taxon-name-part> <tp:taxon-name-part taxon-name-part-type="subspecies" reg="astrella">astrella</tp:taxon-name-part></tp:taxon-name> Warncke, 1975 (Morocco) <bold>101</bold> male face <bold>102</bold> male genitalia (Spain) <bold>103</bold> male face <bold>104</bold> male genitalia.</p></caption><graphic xmlns:xlink="http://www.w3.org/1999/xlink" xlink:href="zookeys-974-031-g017.jpg" position="float" orientation="portrait" xlink:type="simple" id="oo_460658.jpg"><uri content-type="original_file" xlink:type="simple">https://binary.pensoft.net/fig/460658</uri></graphic></fig><fig id="F21" position="float" orientation="portrait"><object-id xmlns:xlink="http://www.w3.org/1999/xlink" content-type="doi" xlink:type="simple">10.3897/zookeys.974.54794.figures125-130</object-id><object-id xmlns:xlink="http://www.w3.org/1999/xlink" content-type="arpha" xlink:type="simple">ED122A72-9D95-5BCF-8D80-8C44F3ED21E9</object-id><label>Figures 125–130.</label><caption><p><tp:taxon-name><tp:taxon-name-part taxon-name-part-type="genus" reg="Andrena">Andrena</tp:taxon-name-part> (<tp:taxon-name-part taxon-name-part-type="subgenus" reg="Aciandrena">Aciandrena</tp:taxon-name-part>) <tp:taxon-name-part taxon-name-part-type="species" reg="pratincola">pratincola</tp:taxon-name-part></tp:taxon-name> Warncke, 1974 (Morocco) <bold>125</bold> male face <bold>126</bold> male genitalia (Egypt, Paratype) <bold>127</bold> male face <bold>128</bold> male genitalia <tp:taxon-name><tp:taxon-name-part taxon-name-part-type="genus" reg="Andrena">Andrena</tp:taxon-name-part> (<tp:taxon-name-part taxon-name-part-type="subgenus" reg="Aciandrena">Aciandrena</tp:taxon-name-part>) <tp:taxon-name-part taxon-name-part-type="species" reg="varicornis">varicornis</tp:taxon-name-part></tp:taxon-name> Pérez, 1895 <bold>129</bold> male face <bold>130</bold> male genitalia.</p></caption><graphic xmlns:xlink="http://www.w3.org/1999/xlink" xlink:href="zookeys-974-031-g021.jpg" position="float" orientation="portrait" xlink:type="simple" id="oo_460662.jpg"><uri content-type="original_file" xlink:type="simple">https://binary.pensoft.net/fig/460662</uri></graphic></fig><fig id="F24" position="float" orientation="portrait"><object-id xmlns:xlink="http://www.w3.org/1999/xlink" content-type="doi" xlink:type="simple">10.3897/zookeys.974.54794.figure145</object-id><object-id xmlns:xlink="http://www.w3.org/1999/xlink" content-type="arpha" xlink:type="simple">343881B8-EAF7-5C28-B3D0-1D3DD0D0078F</object-id><label>Figure 145.</label><caption><p>Distribution of sampling locations of newly described species <bold>A</bold><italic><tp:taxon-name><tp:taxon-name-part taxon-name-part-type="genus" reg="Andrena">Andrena</tp:taxon-name-part> <tp:taxon-name-part taxon-name-part-type="species" reg="hebescens">hebescens</tp:taxon-name-part></tp:taxon-name></italic> (circles), <italic><tp:taxon-name><tp:taxon-name-part taxon-name-part-type="genus" reg="Andrena">Andrena</tp:taxon-name-part> <tp:taxon-name-part taxon-name-part-type="species" reg="semiadesus">semiadesus</tp:taxon-name-part></tp:taxon-name></italic> (squares) <bold>B</bold><italic><tp:taxon-name><tp:taxon-name-part taxon-name-part-type="genus" reg="Andrena">Andrena</tp:taxon-name-part> <tp:taxon-name-part taxon-name-part-type="species" reg="tenebricorpus">tenebricorpus</tp:taxon-name-part></tp:taxon-name></italic> (diamond), <italic><tp:taxon-name><tp:taxon-name-part taxon-name-part-type="genus" reg="Andrena">Andrena</tp:taxon-name-part> <tp:taxon-name-part taxon-name-part-type="species" reg="niveofacies">niveofacies</tp:taxon-name-part></tp:taxon-name></italic> (circle), <italic><tp:taxon-name><tp:taxon-name-part taxon-name-part-type="genus" reg="Andrena">Andrena</tp:taxon-name-part> <tp:taxon-name-part taxon-name-part-type="species" reg="triangulivalvis">triangulivalvis</tp:taxon-name-part></tp:taxon-name></italic> (triangle) <bold>C</bold><italic><tp:taxon-name><tp:taxon-name-part taxon-name-part-type="genus" reg="Andrena">Andrena</tp:taxon-name-part> <tp:taxon-name-part taxon-name-part-type="species" reg="sparsipunctata">sparsipunctata</tp:taxon-name-part></tp:taxon-name></italic> (circles), <italic><tp:taxon-name><tp:taxon-name-part taxon-name-part-type="genus" reg="Andrena">Andrena</tp:taxon-name-part> <tp:taxon-name-part taxon-name-part-type="species" reg="breviceps">breviceps</tp:taxon-name-part></tp:taxon-name></italic> (diamonds) <bold>D</bold><italic><tp:taxon-name><tp:taxon-name-part taxon-name-part-type="genus" reg="Andrena">Andrena</tp:taxon-name-part> <tp:taxon-name-part taxon-name-part-type="species" reg="acutidentis">acutidentis</tp:taxon-name-part></tp:taxon-name></italic> (squares), <italic><tp:taxon-name><tp:taxon-name-part taxon-name-part-type="genus" reg="Andrena">Andrena</tp:taxon-name-part> <tp:taxon-name-part taxon-name-part-type="species" reg="farinosoides">farinosoides</tp:taxon-name-part></tp:taxon-name></italic> (triangles), <italic><tp:taxon-name><tp:taxon-name-part taxon-name-part-type="genus" reg="Andrena">Andrena</tp:taxon-name-part> <tp:taxon-name-part taxon-name-part-type="species" reg="nigriclypeus">nigriclypeus</tp:taxon-name-part></tp:taxon-name></italic> (circle). Relief is indicated by shading, measured in meters above sea level.</p></caption><graphic xmlns:xlink="http://www.w3.org/1999/xlink" xlink:href="zookeys-974-031-g024.jpg" position="float" orientation="portrait" xlink:type="simple" id="oo_460665.jpg"><uri content-type="original_file" xlink:type="simple">https://binary.pensoft.net/fig/460665</uri></graphic></fig></tp:treatment-sec><ref-list><ref id="B48"><mixed-citation xmlns:xlink="http://www.w3.org/1999/xlink" xlink:type="simple"><person-group><name name-style="western"><surname>Warncke</surname><given-names>K</given-names></name></person-group> (<year>1968b</year>) <article-title>Zur Kenntnis der Bienengattung <italic><tp:taxon-name><tp:taxon-name-part taxon-name-part-type="genus">Andrena</tp:taxon-name-part></tp:taxon-name></italic> F. auf der Kanarischen Inseln.</article-title><source>Notulae Entomologicae</source><volume>47</volume>: <fpage>63</fpage>–<lpage>80</lpage>.</mixed-citation></ref><ref id="B50"><mixed-citation xmlns:xlink="http://www.w3.org/1999/xlink" xlink:type="simple"><person-group><name name-style="western"><surname>Warncke</surname><given-names>K</given-names></name></person-group> (<year>1974</year>) <article-title>Beitrag zur Kenntnis und Verbreitung der Sandbienen in Nordafrika (<tp:taxon-name><tp:taxon-name-part taxon-name-part-type="order">Hymenoptera</tp:taxon-name-part></tp:taxon-name>, <tp:taxon-name><tp:taxon-name-part taxon-name-part-type="superfamily">Apoidea</tp:taxon-name-part></tp:taxon-name>, <italic><tp:taxon-name><tp:taxon-name-part taxon-name-part-type="genus">Andrena</tp:taxon-name-part></tp:taxon-name></italic>).</article-title><source>Mitteilungen aus dem Zoologischen Museum in Berlin</source><volume>50</volume>: <fpage>3</fpage>–<lpage>54</lpage>.</mixed-citation></ref><ref id="B51"><mixed-citation xmlns:xlink="http://www.w3.org/1999/xlink" xlink:type="simple"><person-group><name name-style="western"><surname>Warncke</surname><given-names>K</given-names></name></person-group> (<year>1975a</year>) <article-title>Die Sandbienen der Türkei. Teil A.</article-title><source>Mitteilungen der Münchner Entomologischen Gesellschaft</source><volume>64</volume>: <fpage>81</fpage>–<lpage>116</lpage>.</mixed-citation></ref><ref id="B29"><mixed-citation xmlns:xlink="http://www.w3.org/1999/xlink" xlink:type="simple"><person-group><name name-style="western"><surname>Pisanty</surname><given-names>G</given-names></name><name name-style="western"><surname>Scheuchl</surname><given-names>E</given-names></name><name name-style="western"><surname>Dorchin</surname><given-names>N</given-names></name></person-group> (<year>2016</year>) <article-title>Eight new species of <italic><tp:taxon-name><tp:taxon-name-part taxon-name-part-type="genus">Andrena</tp:taxon-name-part></tp:taxon-name></italic> Fabricius (<tp:taxon-name><tp:taxon-name-part taxon-name-part-type="order">Hymenoptera</tp:taxon-name-part></tp:taxon-name>: <tp:taxon-name><tp:taxon-name-part taxon-name-part-type="superfamily">Apoidea</tp:taxon-name-part></tp:taxon-name>: <tp:taxon-name><tp:taxon-name-part taxon-name-part-type="family">Andrenidae</tp:taxon-name-part></tp:taxon-name>) from Israel – a Mediterranean hotspot for wild bees.</article-title><source>Zootaxa</source><volume>4189</volume>: <fpage>485</fpage>–<lpage>515</lpage>. <ext-link xlink:type="simple" ext-link-type="doi" xlink:href="10.11646/zootaxa.4189.3.3">https://doi.org/10.11646/zootaxa.4189.3.3</ext-link></mixed-citation></ref></ref-list></tp:taxon-treatment>
