# Supplementary material for: An update and revision of the Andrena fauna of Morocco (Hymenoptera, Apoidea, Andrenidae) with the description of eleven new North African species
Source: Zookeys. 2020 Oct 7;974:31–92. doi: 10.3897/zookeys.974.54794 (PMC7557337; doi:10.3897/zookeys.974.54794)
Supplement: XML Treatment for Andrena (Campylogaster) sparsipunctata [file zookeys.974.54794-treatment3.xml]

<!DOCTYPE tp:taxon-treatment
  PUBLIC "-//TaxonX//DTD Taxonomic Treatment Publishing DTD v0 20100105//EN" "tax-treatment-NSO.dtd">
<tp:taxon-treatment xmlns:tp="http://www.plazi.org/taxpub"><tp:treatment-meta><kwd-group><label>Taxon classification</label><kwd><named-content xmlns:xlink="http://www.w3.org/1999/xlink" content-type="kingdom">Animalia</named-content></kwd><kwd><named-content xmlns:xlink="http://www.w3.org/1999/xlink" content-type="order">Hymenoptera</named-content></kwd><kwd><named-content xmlns:xlink="http://www.w3.org/1999/xlink" content-type="family">Andrenidae</named-content></kwd></kwd-group><mixed-citation publication-type="journal"><person-group><name><surname>Wood</surname><given-names>Thomas James</given-names></name><name><surname>Michez</surname><given-names>Denis</given-names></name><name><surname>Cejas</surname><given-names>Diego</given-names></name><name><surname>Lhomme</surname><given-names>Patrick</given-names></name><name><surname>Rasmont</surname><given-names>Pierre</given-names></name></person-group><article-title>An update and revision of the <italic><tp:taxon-name><tp:taxon-name-part taxon-name-part-type="genus" reg="Andrena">Andrena</tp:taxon-name-part></tp:taxon-name></italic> fauna of Morocco (<tp:taxon-name><tp:taxon-name-part taxon-name-part-type="order">Hymenoptera</tp:taxon-name-part></tp:taxon-name>, <tp:taxon-name><tp:taxon-name-part taxon-name-part-type="superfamily">Apoidea</tp:taxon-name-part></tp:taxon-name>, <tp:taxon-name><tp:taxon-name-part taxon-name-part-type="family">Andrenidae</tp:taxon-name-part></tp:taxon-name>) with the description of eleven new North African species</article-title><source>Zookeys</source><day>07</day><month>10</month><year>2020</year><volume>974</volume><fpage>31</fpage><lpage>92</lpage><pub-id pub-id-type="doi">10.3897/zookeys.974.54794</pub-id></mixed-citation></tp:treatment-meta><tp:nomenclature><tp:taxon-name><object-id xmlns:xlink="http://www.w3.org/1999/xlink" content-type="arpha" xlink:type="simple">94749B5E-AF80-59BF-B815-E88CFF11E515</object-id>
              <tp:taxon-name-part taxon-name-part-type="genus" reg="Andrena">Andrena</tp:taxon-name-part> (<tp:taxon-name-part taxon-name-part-type="subgenus" reg="Campylogaster">Campylogaster</tp:taxon-name-part>) <tp:taxon-name-part taxon-name-part-type="species" reg="sparsipunctata">sparsipunctata</tp:taxon-name-part><object-id xmlns:xlink="http://www.w3.org/1999/xlink" content-type="zoobank" xlink:type="simple">http://zoobank.org/710F0923-3C28-4B47-B6C5-95F4CC4CD880</object-id></tp:taxon-name><tp:taxon-authority>Wood</tp:taxon-authority><tp:taxon-status xmlns:xlink="http://www.w3.org/1999/xlink" xlink:type="simple">sp. nov.</tp:taxon-status><xref ref-type="fig" rid="F3">Figures 13–20</xref><xref ref-type="fig" rid="F4">, 21–28</xref></tp:nomenclature><tp:treatment-sec sec-type="material" id="SECID0ECYAG"><title>Material.</title><p><bold><italic>Holotype</italic></bold>: Morocco: Guelmim-Oued Noun, 10 km E Guelmim, 15–16.iv.1995, 1♀, leg. Ma. Halada. Deposited in the <abbrev xmlns:xlink="http://www.w3.org/1999/xlink" content-type="institution" xlink:title="Oberösterreich Landesmusum, Linz, Austria" id="ABBRID0EWYAG" xlink:type="simple">OÖLM</abbrev>. <bold><italic>Paratypes</italic></bold>: Morocco: Guelmim-Oued Noun, 10 km E Guelmim, 15–16.iv.1995, 1♂, 1♀, leg. Ma. Halada, <abbrev xmlns:xlink="http://www.w3.org/1999/xlink" content-type="institution" xlink:title="Oberösterreich Landesmusum, Linz, Austria" id="ABBRID0E5YAG" xlink:type="simple">OÖLM</abbrev>; Oriental, 10 km S Bouarfa, 20.v.1995, 2♂, leg. Ma. Halada, <abbrev xmlns:xlink="http://www.w3.org/1999/xlink" content-type="institution" xlink:title="Oberösterreich Landesmusum, Linz, Austria" id="ABBRID0EDZAG" xlink:type="simple">OÖLM</abbrev>. Paratypes are deposited in the <abbrev xmlns:xlink="http://www.w3.org/1999/xlink" content-type="institution" xlink:title="Oberösterreich Landesmusum, Linz, Austria" id="ABBRID0ERZAG" xlink:type="simple">OÖLM</abbrev>.</p></tp:treatment-sec><tp:treatment-sec sec-type="diagnosis" id="SECID0EWZAG"><title>Diagnosis.</title><p><italic><tp:taxon-name><tp:taxon-name-part taxon-name-part-type="genus" reg="Andrena">Andrena</tp:taxon-name-part> <tp:taxon-name-part taxon-name-part-type="species" reg="sparsipunctata">sparsipunctata</tp:taxon-name-part></tp:taxon-name></italic> can be easily placed into the <italic><tp:taxon-name><tp:taxon-name-part taxon-name-part-type="genus" reg="Campylogaster">Campylogaster</tp:taxon-name-part></tp:taxon-name></italic> because of the large, dense, and clear punctures on the episternum combined with its large body size. However, recent evidence shows that <italic><tp:taxon-name><tp:taxon-name-part taxon-name-part-type="genus" reg="Campylogaster">Campylogaster</tp:taxon-name-part></tp:taxon-name></italic> is strongly polyphyletic, and the species in northwestern Africa do not fall close to <tp:taxon-name><tp:taxon-name-part taxon-name-part-type="genus" reg="Andrena">A.</tp:taxon-name-part> (<tp:taxon-name-part taxon-name-part-type="subgenus" reg="Campylogaster">Campylogaster</tp:taxon-name-part>) <tp:taxon-name-part taxon-name-part-type="species" reg="erberi">erberi</tp:taxon-name-part></tp:taxon-name> Morawitz, 1871, the type species of <italic><tp:taxon-name><tp:taxon-name-part taxon-name-part-type="genus" reg="Campylogaster">Campylogaster</tp:taxon-name-part></tp:taxon-name></italic> that differs by its tormentose pilosity. A new subgenus is probably needed for the species around <italic><tp:taxon-name><tp:taxon-name-part taxon-name-part-type="genus" reg="Andrena">A.</tp:taxon-name-part> <tp:taxon-name-part taxon-name-part-type="species" reg="sparsipunctata">sparsipunctata</tp:taxon-name-part></tp:taxon-name></italic> (<xref ref-type="bibr" rid="B28">Pisanty et al. 2020</xref>). Against this context, it is close to the two most widespread <italic><tp:taxon-name><tp:taxon-name-part taxon-name-part-type="genus" reg="Campylogaster">Campylogaster</tp:taxon-name-part></tp:taxon-name></italic> species in North Africa, <tp:taxon-name><tp:taxon-name-part taxon-name-part-type="genus" reg="Andrena">A.</tp:taxon-name-part> <tp:taxon-name-part taxon-name-part-type="species" reg="pruinosa">pruinosa</tp:taxon-name-part> <tp:taxon-name-part taxon-name-part-type="authority">Erichson, 1835</tp:taxon-name-part> <tp:taxon-name-part taxon-name-part-type="infraspecific-rank">ssp.</tp:taxon-name-part> <tp:taxon-name-part taxon-name-part-type="subspecies" reg="succinea">succinea</tp:taxon-name-part></tp:taxon-name> Dours, 1872 and <italic><tp:taxon-name><tp:taxon-name-part taxon-name-part-type="genus" reg="Andrena">A.</tp:taxon-name-part> <tp:taxon-name-part taxon-name-part-type="species" reg="caroli">caroli</tp:taxon-name-part></tp:taxon-name></italic> Pérez, 1895, both of which are also stained red over the majority of the metasoma. The female of <italic><tp:taxon-name><tp:taxon-name-part taxon-name-part-type="genus" reg="Andrena">A.</tp:taxon-name-part> <tp:taxon-name-part taxon-name-part-type="species" reg="sparsipunctata">sparsipunctata</tp:taxon-name-part></tp:taxon-name></italic> is instantly recognisable because the punctures of the first tergite are sparse, separated by 2–4 puncture diameters (Fig. <xref ref-type="fig" rid="F3">16</xref>) whereas in the other two species the punctures are dense and separated by 1–2 puncture diameters (Figs <xref ref-type="fig" rid="F3">18</xref>, <xref ref-type="fig" rid="F3">20</xref>). Moreover, the foveae of <italic><tp:taxon-name><tp:taxon-name-part taxon-name-part-type="genus" reg="Andrena">A.</tp:taxon-name-part> <tp:taxon-name-part taxon-name-part-type="species" reg="sparsipunctata">sparsipunctata</tp:taxon-name-part></tp:taxon-name></italic> females are narrow and depart from the inner eye margins so that at the top of the compound eye they are separated from the compound eye by a distance subequal to the width of a fovea itself (Fig. <xref ref-type="fig" rid="F3">15</xref>), whereas in the other two species the foveae are never clearly separated from the top of the compound eye (Figs <xref ref-type="fig" rid="F3">17</xref>, <xref ref-type="fig" rid="F3">19</xref>). The scutal hairs are also normal, not squamous (Fig. <xref ref-type="fig" rid="F3">15</xref>), strongly contrasting with the squamous hairs of the other two species (Figs <xref ref-type="fig" rid="F3">17</xref>, <xref ref-type="fig" rid="F3">19</xref>).</p><fig id="F3" position="float" orientation="portrait"><object-id xmlns:xlink="http://www.w3.org/1999/xlink" content-type="doi" xlink:type="simple">10.3897/zookeys.974.54794.figures13-20</object-id><object-id xmlns:xlink="http://www.w3.org/1999/xlink" content-type="arpha" xlink:type="simple">DF2AB116-2C7D-5809-9F58-29B5480D64D4</object-id><label>Figures 13–20.</label><caption><p><tp:taxon-name><tp:taxon-name-part taxon-name-part-type="genus" reg="Andrena">Andrena</tp:taxon-name-part> (<tp:taxon-name-part taxon-name-part-type="subgenus" reg="Campylogaster">Campylogaster</tp:taxon-name-part>) <tp:taxon-name-part taxon-name-part-type="species" reg="sparsipunctata">sparsipunctata</tp:taxon-name-part></tp:taxon-name> sp. nov. <bold>13</bold> female profile <bold>14</bold> female mesonotum in semi-profile <bold>15</bold> female head dorsal view <bold>16</bold> female tergites. <tp:taxon-name><tp:taxon-name-part taxon-name-part-type="genus" reg="Andrena">Andrena</tp:taxon-name-part> (<tp:taxon-name-part taxon-name-part-type="subgenus" reg="Campylogaster">Campylogaster</tp:taxon-name-part>) <tp:taxon-name-part taxon-name-part-type="species" reg="pruinosa">pruinosa</tp:taxon-name-part> <tp:taxon-name-part taxon-name-part-type="subspecies" reg="succinea">succinea</tp:taxon-name-part></tp:taxon-name> Dours, 1872 <bold>17</bold> female head dorsal view <bold>18</bold> female tergites. <italic><tp:taxon-name><tp:taxon-name-part taxon-name-part-type="genus" reg="Andrena">Andrena</tp:taxon-name-part> <tp:taxon-name-part taxon-name-part-type="species" reg="caroli">caroli</tp:taxon-name-part></tp:taxon-name></italic> Pérez, 1895 <bold>19</bold> female head dorsal view <bold>20</bold> female tergites.</p></caption><graphic xmlns:xlink="http://www.w3.org/1999/xlink" xlink:href="zookeys-974-031-g003.jpg" position="float" orientation="portrait" xlink:type="simple" id="oo_460644.jpg"><uri content-type="original_file" xlink:type="simple">https://binary.pensoft.net/fig/460644</uri></graphic></fig><p>In males, <italic><tp:taxon-name><tp:taxon-name-part taxon-name-part-type="genus" reg="Andrena">A.</tp:taxon-name-part> <tp:taxon-name-part taxon-name-part-type="species" reg="sparsipunctata">sparsipunctata</tp:taxon-name-part></tp:taxon-name></italic> can be recognised by the shape of the labrum which is wide and rectangular (Fig. <xref ref-type="fig" rid="F4">23</xref>), whereas in <italic><tp:taxon-name><tp:taxon-name-part taxon-name-part-type="genus" reg="Andrena">A.</tp:taxon-name-part> <tp:taxon-name-part taxon-name-part-type="species" reg="pruinosa">pruinosa</tp:taxon-name-part></tp:taxon-name></italic> it is trapezoidal and markedly emarginate (Fig. <xref ref-type="fig" rid="F4">25</xref>). In <italic><tp:taxon-name><tp:taxon-name-part taxon-name-part-type="genus" reg="Andrena">A.</tp:taxon-name-part> <tp:taxon-name-part taxon-name-part-type="species" reg="caroli">caroli</tp:taxon-name-part></tp:taxon-name></italic> it is less strongly trapezoidal and emarginate (Fig. <xref ref-type="fig" rid="F4">27</xref>), but the tergites have well-marked and dense bands of short white hairs on the tergal margins (Fig. <xref ref-type="fig" rid="F4">28</xref>), whereas <italic><tp:taxon-name><tp:taxon-name-part taxon-name-part-type="genus" reg="Andrena">A.</tp:taxon-name-part> <tp:taxon-name-part taxon-name-part-type="species" reg="sparsipunctata">sparsipunctata</tp:taxon-name-part></tp:taxon-name></italic> has only a few scattered hairs on the tergal margins, never forming well-marked bands, as in <italic><tp:taxon-name><tp:taxon-name-part taxon-name-part-type="genus" reg="Andrena">A.</tp:taxon-name-part> <tp:taxon-name-part taxon-name-part-type="species" reg="pruinosa">pruinosa</tp:taxon-name-part></tp:taxon-name></italic> (Fig. <xref ref-type="fig" rid="F4">26</xref>).</p><fig id="F4" position="float" orientation="portrait"><object-id xmlns:xlink="http://www.w3.org/1999/xlink" content-type="doi" xlink:type="simple">10.3897/zookeys.974.54794.figures21-28</object-id><object-id xmlns:xlink="http://www.w3.org/1999/xlink" content-type="arpha" xlink:type="simple">E170EBF8-D924-51C2-A17F-6DF1F6D01976</object-id><label>Figures 21–28.</label><caption><p><tp:taxon-name><tp:taxon-name-part taxon-name-part-type="genus" reg="Andrena">Andrena</tp:taxon-name-part> (<tp:taxon-name-part taxon-name-part-type="subgenus" reg="Campylogaster">Campylogaster</tp:taxon-name-part>) <tp:taxon-name-part taxon-name-part-type="species" reg="sparsipunctata">sparsipunctata</tp:taxon-name-part></tp:taxon-name> sp. nov. <bold>21</bold> male profile <bold>22</bold> male genitalia <bold>23</bold> male face and labrum <bold>24</bold> male tergites. <tp:taxon-name><tp:taxon-name-part taxon-name-part-type="genus" reg="Andrena">Andrena</tp:taxon-name-part> (<tp:taxon-name-part taxon-name-part-type="subgenus" reg="Campylogaster">Campylogaster</tp:taxon-name-part>) <tp:taxon-name-part taxon-name-part-type="species" reg="pruinosa">pruinosa</tp:taxon-name-part> <tp:taxon-name-part taxon-name-part-type="subspecies" reg="succinea">succinea</tp:taxon-name-part></tp:taxon-name> Dours, 1872 <bold>25</bold> male face and labrum <bold>26</bold> male tergites. <italic><tp:taxon-name><tp:taxon-name-part taxon-name-part-type="genus" reg="Andrena">Andrena</tp:taxon-name-part> <tp:taxon-name-part taxon-name-part-type="species" reg="caroli">caroli</tp:taxon-name-part></tp:taxon-name></italic> Pérez, 1895 <bold>27</bold> male face and labrum <bold>28</bold> male tergites.</p></caption><graphic xmlns:xlink="http://www.w3.org/1999/xlink" xlink:href="zookeys-974-031-g004.jpg" position="float" orientation="portrait" xlink:type="simple" id="oo_460645.jpg"><uri content-type="original_file" xlink:type="simple">https://binary.pensoft.net/fig/460645</uri></graphic></fig></tp:treatment-sec><tp:treatment-sec sec-type="description" id="SECID0EIPBG"><title>Description.</title><p><bold>Female</bold>: Body length 12 mm (Fig. <xref ref-type="fig" rid="F3">13</xref>). <bold><italic>Head</italic></bold>: Black, a little wider than long. Clypeus domed, evenly and shallowly punctured, punctures separated by 0.5–1 puncture diameters. Clypeus surface weakly shining, fore margin slightly upturned. Process of labrum trapezoidal, with weak lateral striations, fore margin weakly and narrowly emarginate. Gena 1.2 times wider than width of compound eye, densely and deeply punctate, punctures extend to the vertex where they become much shallower and encircle two impunctate areas immediately adjacent to lateral ocelli, these areas equivalent to inter-ocellar area in size (Fig. <xref ref-type="fig" rid="F3">15</xref>). Gena and vertex with a mane of bright ginger hairs, achieving a maximum length of 2/3<sup>rds</sup> of the length of the scape. Face, scape, and clypeus with shorter ginger hairs, these achieving a maximum length of ½ the length of the scape. Antennae dark, A3 apically and A4–12 lightened orange below, A3 longer than A4+5, shorter than A4+5+6. Foveae narrow, slightly narrower than the width of an antenna, close to the internal margin of compound eye below level of antennal insertions but diverging above so that at top of compound eye each fovea is separated by a distance subequal to its own width, area between a fovea and the internal margin of compound eye shiny and sparsely punctured. Ocelloccipital distance broad, two times the width of lateral ocellus. <bold><italic>Mesosoma</italic></bold>: Scutal punctures dense, punctures almost touching, underlying surface shiny. Scutum and scutellum with non-squamous hairs, these achieving a maximum length of ½ the length of the scape (Fig. <xref ref-type="fig" rid="F3">14</xref>). Episternum and propodeum with exception of propodeal triangle densely and evenly punctate, punctures separated by 0.5 puncture diameters, underlying surface finely and subtly shagreened, weakly shining. Propodeal triangle weakly rugose. Episternum and propodeum with normal ginger hairs, these achieving the length of the scape. Femora dark, tibia and tarsi orange. Femoral and tibial scopa orange. Wings slightly infuscate, venation dark, stigma slightly translucent. Nervulus interstitial. <bold><italic>Metasoma</italic></bold>: Tergites amber, becoming amber to dark brown on T1. T1 strongly contrasting with following tergites, T1 sparsely punctate, punctures separated by 2–4 puncture diameters, surface of disc clear of hairs, shining (Fig. <xref ref-type="fig" rid="F3">16</xref>). T2–4 densely punctured, punctures separated by 0.5–1 puncture diameters, covered in short ginger hair across entire surface. Tergal margins slightly depressed, covered in short ginger hairs that form weak apical fringes, poorly differentiated from hairs on discs of T2–4. T5–6 with long ginger-golden hairs flanking pygidial plate, pygidial plate simple, triangular, without raised margins.</p><p><bold>Male.</bold> Body length 11–12 mm (Fig. <xref ref-type="fig" rid="F4">21</xref>). <bold><italic>Head</italic></bold>: Similar to female, wider than long, pubescence whitish throughout but probably faded. All punctation weaker and finer with exception of clypeus where it is equally strong as in the female. Labrum broadly rectangular, wider than long, fore margin straight, without emargination (Fig. <xref ref-type="fig" rid="F4">23</xref>). Mandibles long, crossing, very slightly bidentate with tiny internal tooth. Scape dark-orange, A2–13 evenly orange coloured, A3 equalling A4. Ocelloccipital distance broad, 1.5 times width of lateral ocellus. <bold><italic>Mesosoma</italic></bold>: Similar to female, punctation of the scutum and scutellum weaker, punctation of the episternum and propodeum absent, replaced by weak rugosity. Venation of wings amber, nervulus interstitial to antefurcal. <bold><italic>Metasoma</italic></bold>: Tergites amber, extent variable, becoming darker on centre of tergal discs, in some cases forming extensive dark bands across entire surface (Fig. <xref ref-type="fig" rid="F4">24</xref>). Punctation shallow and even, separated by 1–2 puncture diameters, not noticeably sparser on T1 compared to other tergites. Sternite 8 long, rectangular, three times longer than broad, covered in hairs, apex weakly emarginate. Genitalia simple (Fig. <xref ref-type="fig" rid="F4">22</xref>), gonocoxites slightly pointed, weakly separated from each other apically.</p></tp:treatment-sec><tp:treatment-sec sec-type="distribution" id="SECID0EKWBG"><title>Distribution.</title><p>Southern and eastern Morocco in desert environments (Fig. <xref ref-type="fig" rid="F24">145c</xref>).</p></tp:treatment-sec><tp:treatment-sec sec-type="Floral preferences" id="SECID0EUWBG"><title>Floral preferences.</title><p>None recorded.</p></tp:treatment-sec><tp:treatment-sec sec-type="remarks" id="SECID0EZWBG"><title>Remarks.</title><p>There is uncertainty over the exact status of <italic><tp:taxon-name><tp:taxon-name-part taxon-name-part-type="genus" reg="Andrena">A.</tp:taxon-name-part> <tp:taxon-name-part taxon-name-part-type="species" reg="pruinosa">pruinosa</tp:taxon-name-part> <tp:taxon-name-part taxon-name-part-type="subspecies" reg="succinea">succinea</tp:taxon-name-part></tp:taxon-name></italic>, as the North African animals differ in colouration of the metasoma and scutal hairs (red) from <italic><tp:taxon-name><tp:taxon-name-part taxon-name-part-type="genus" reg="Andrena">A.</tp:taxon-name-part> <tp:taxon-name-part taxon-name-part-type="species" reg="pruinosa">pruinosa</tp:taxon-name-part></tp:taxon-name></italic><italic>sensu stricto</italic> (black-brown) from Spain. However, structural differences are <tp:taxon-name><tp:taxon-name-part taxon-name-part-type="genus" reg="Panurgus"/><tp:taxon-name-part taxon-name-part-type="species" reg="minor">minor</tp:taxon-name-part></tp:taxon-name> (e.g., the shape of the foveae is the same), and molecular investigation is warranted. It is however clear that the name <italic><tp:taxon-name><tp:taxon-name-part taxon-name-part-type="genus" reg="Andrena"/><tp:taxon-name-part taxon-name-part-type="species" reg="succinea">succinea</tp:taxon-name-part></tp:taxon-name></italic> cannot apply to the bees described here as the first tergite of females is much less densely punctured than <italic><tp:taxon-name><tp:taxon-name-part taxon-name-part-type="genus" reg="Andrena">A.</tp:taxon-name-part> <tp:taxon-name-part taxon-name-part-type="species" reg="pruinosa">pruinosa</tp:taxon-name-part></tp:taxon-name></italic> s.l. from either Spain or North Africa, and <xref ref-type="bibr" rid="B10">Dours (1872)</xref> makes no mention of contrasting tergal punctation in his description ‘Abdomen… très-finement ponctué et hérissé de poils…’. The sampling locations of <italic><tp:taxon-name><tp:taxon-name-part taxon-name-part-type="genus" reg="Andrena">A.</tp:taxon-name-part> <tp:taxon-name-part taxon-name-part-type="species" reg="sparsipunctata">sparsipunctata</tp:taxon-name-part></tp:taxon-name></italic>, both found at the extreme edges of Morocco, may provide an explanation as to why this species has gone undetected to date.</p></tp:treatment-sec><tp:treatment-sec sec-type="etymology" id="SECID0EL3BG"><title>Etymology.</title><p>The name <italic>sparsi</italic> (sparse) + <italic>punctata</italic> (punctured) was chosen to illustrate the first tergite of females, which is much less densely punctate than the similarly coloured <italic><tp:taxon-name><tp:taxon-name-part taxon-name-part-type="genus" reg="Andrena">A.</tp:taxon-name-part> <tp:taxon-name-part taxon-name-part-type="species" reg="pruinosa">pruinosa</tp:taxon-name-part> <tp:taxon-name-part taxon-name-part-type="subspecies" reg="succinea">succinea</tp:taxon-name-part></tp:taxon-name></italic> and <italic><tp:taxon-name><tp:taxon-name-part taxon-name-part-type="genus" reg="Andrena">A.</tp:taxon-name-part> <tp:taxon-name-part taxon-name-part-type="species" reg="caroli">caroli</tp:taxon-name-part></tp:taxon-name></italic>.</p></tp:treatment-sec><tp:treatment-sec><!--Section generated to contain objects referenced in tp:taxon-treatment.--><fig id="F24" position="float" orientation="portrait"><object-id xmlns:xlink="http://www.w3.org/1999/xlink" content-type="doi" xlink:type="simple">10.3897/zookeys.974.54794.figure145</object-id><object-id xmlns:xlink="http://www.w3.org/1999/xlink" content-type="arpha" xlink:type="simple">343881B8-EAF7-5C28-B3D0-1D3DD0D0078F</object-id><label>Figure 145.</label><caption><p>Distribution of sampling locations of newly described species <bold>A</bold><italic><tp:taxon-name><tp:taxon-name-part taxon-name-part-type="genus" reg="Andrena">Andrena</tp:taxon-name-part> <tp:taxon-name-part taxon-name-part-type="species" reg="hebescens">hebescens</tp:taxon-name-part></tp:taxon-name></italic> (circles), <italic><tp:taxon-name><tp:taxon-name-part taxon-name-part-type="genus" reg="Andrena">Andrena</tp:taxon-name-part> <tp:taxon-name-part taxon-name-part-type="species" reg="semiadesus">semiadesus</tp:taxon-name-part></tp:taxon-name></italic> (squares) <bold>B</bold><italic><tp:taxon-name><tp:taxon-name-part taxon-name-part-type="genus" reg="Andrena">Andrena</tp:taxon-name-part> <tp:taxon-name-part taxon-name-part-type="species" reg="tenebricorpus">tenebricorpus</tp:taxon-name-part></tp:taxon-name></italic> (diamond), <italic><tp:taxon-name><tp:taxon-name-part taxon-name-part-type="genus" reg="Andrena">Andrena</tp:taxon-name-part> <tp:taxon-name-part taxon-name-part-type="species" reg="niveofacies">niveofacies</tp:taxon-name-part></tp:taxon-name></italic> (circle), <italic><tp:taxon-name><tp:taxon-name-part taxon-name-part-type="genus" reg="Andrena">Andrena</tp:taxon-name-part> <tp:taxon-name-part taxon-name-part-type="species" reg="triangulivalvis">triangulivalvis</tp:taxon-name-part></tp:taxon-name></italic> (triangle) <bold>C</bold><italic><tp:taxon-name><tp:taxon-name-part taxon-name-part-type="genus" reg="Andrena">Andrena</tp:taxon-name-part> <tp:taxon-name-part taxon-name-part-type="species" reg="sparsipunctata">sparsipunctata</tp:taxon-name-part></tp:taxon-name></italic> (circles), <italic><tp:taxon-name><tp:taxon-name-part taxon-name-part-type="genus" reg="Andrena">Andrena</tp:taxon-name-part> <tp:taxon-name-part taxon-name-part-type="species" reg="breviceps">breviceps</tp:taxon-name-part></tp:taxon-name></italic> (diamonds) <bold>D</bold><italic><tp:taxon-name><tp:taxon-name-part taxon-name-part-type="genus" reg="Andrena">Andrena</tp:taxon-name-part> <tp:taxon-name-part taxon-name-part-type="species" reg="acutidentis">acutidentis</tp:taxon-name-part></tp:taxon-name></italic> (squares), <italic><tp:taxon-name><tp:taxon-name-part taxon-name-part-type="genus" reg="Andrena">Andrena</tp:taxon-name-part> <tp:taxon-name-part taxon-name-part-type="species" reg="farinosoides">farinosoides</tp:taxon-name-part></tp:taxon-name></italic> (triangles), <italic><tp:taxon-name><tp:taxon-name-part taxon-name-part-type="genus" reg="Andrena">Andrena</tp:taxon-name-part> <tp:taxon-name-part taxon-name-part-type="species" reg="nigriclypeus">nigriclypeus</tp:taxon-name-part></tp:taxon-name></italic> (circle). Relief is indicated by shading, measured in meters above sea level.</p></caption><graphic xmlns:xlink="http://www.w3.org/1999/xlink" xlink:href="zookeys-974-031-g024.jpg" position="float" orientation="portrait" xlink:type="simple" id="oo_460665.jpg"><uri content-type="original_file" xlink:type="simple">https://binary.pensoft.net/fig/460665</uri></graphic></fig></tp:treatment-sec><ref-list><ref id="B28"><mixed-citation xmlns:xlink="http://www.w3.org/1999/xlink" xlink:type="simple"><person-group><name name-style="western"><surname>Pisanty</surname><given-names>G</given-names></name><name name-style="western"><surname>Richter</surname><given-names>R</given-names></name><name name-style="western"><surname>Martin</surname><given-names>T</given-names></name><name name-style="western"><surname>Dettman</surname><given-names>J</given-names></name><name name-style="western"><surname>Cardinal</surname><given-names>S</given-names></name></person-group> (<year>2020</year>) Molecular phylogeny and historical biogeography of andrenine bees (<tp:taxon-name><tp:taxon-name-part taxon-name-part-type="order">Hymenoptera</tp:taxon-name-part></tp:taxon-name>: <tp:taxon-name><tp:taxon-name-part taxon-name-part-type="family">Andrenidae</tp:taxon-name-part></tp:taxon-name>). bioRxiv. <ext-link xlink:type="simple" ext-link-type="doi" xlink:href="10.1101/2020.06.09.103556">https://doi.org/10.1101/2020.06.09.103556</ext-link></mixed-citation></ref><ref id="B10"><mixed-citation xmlns:xlink="http://www.w3.org/1999/xlink" xlink:type="simple"><person-group><name name-style="western"><surname>Dours</surname><given-names>JA</given-names></name></person-group> (<year>1872</year>) Hyménoptères nouveaux du bassin Mediterranéen. Revue et magasin de zoologie pure et appliquée 23: 293–311, 349–359, 396–399, 419–434.</mixed-citation></ref></ref-list></tp:taxon-treatment>
