# Supplementary material for: An update and revision of the Andrena fauna of Morocco (Hymenoptera, Apoidea, Andrenidae) with the description of eleven new North African species
Source: Zookeys. 2020 Oct 7;974:31–92. doi: 10.3897/zookeys.974.54794 (PMC7557337; doi:10.3897/zookeys.974.54794)
Supplement: XML Treatment for Andrena (Carandrena) hebescens [file zookeys.974.54794-treatment4.xml]

<!DOCTYPE tp:taxon-treatment
  PUBLIC "-//TaxonX//DTD Taxonomic Treatment Publishing DTD v0 20100105//EN" "tax-treatment-NSO.dtd">
<tp:taxon-treatment xmlns:tp="http://www.plazi.org/taxpub"><tp:treatment-meta><kwd-group><label>Taxon classification</label><kwd><named-content xmlns:xlink="http://www.w3.org/1999/xlink" content-type="kingdom">Animalia</named-content></kwd><kwd><named-content xmlns:xlink="http://www.w3.org/1999/xlink" content-type="order">Hymenoptera</named-content></kwd><kwd><named-content xmlns:xlink="http://www.w3.org/1999/xlink" content-type="family">Andrenidae</named-content></kwd></kwd-group><mixed-citation publication-type="journal"><person-group><name><surname>Wood</surname><given-names>Thomas James</given-names></name><name><surname>Michez</surname><given-names>Denis</given-names></name><name><surname>Cejas</surname><given-names>Diego</given-names></name><name><surname>Lhomme</surname><given-names>Patrick</given-names></name><name><surname>Rasmont</surname><given-names>Pierre</given-names></name></person-group><article-title>An update and revision of the <italic><tp:taxon-name><tp:taxon-name-part taxon-name-part-type="genus" reg="Andrena">Andrena</tp:taxon-name-part></tp:taxon-name></italic> fauna of Morocco (<tp:taxon-name><tp:taxon-name-part taxon-name-part-type="order">Hymenoptera</tp:taxon-name-part></tp:taxon-name>, <tp:taxon-name><tp:taxon-name-part taxon-name-part-type="superfamily">Apoidea</tp:taxon-name-part></tp:taxon-name>, <tp:taxon-name><tp:taxon-name-part taxon-name-part-type="family">Andrenidae</tp:taxon-name-part></tp:taxon-name>) with the description of eleven new North African species</article-title><source>Zookeys</source><day>07</day><month>10</month><year>2020</year><volume>974</volume><fpage>31</fpage><lpage>92</lpage><pub-id pub-id-type="doi">10.3897/zookeys.974.54794</pub-id></mixed-citation></tp:treatment-meta><tp:nomenclature><tp:taxon-name><object-id xmlns:xlink="http://www.w3.org/1999/xlink" content-type="arpha" xlink:type="simple">E9D30E8D-5F43-5192-A6E9-7BAD7E7EA872</object-id>
              <tp:taxon-name-part taxon-name-part-type="genus" reg="Andrena">Andrena</tp:taxon-name-part> (<tp:taxon-name-part taxon-name-part-type="subgenus" reg="Carandrena">Carandrena</tp:taxon-name-part>) <tp:taxon-name-part taxon-name-part-type="species" reg="hebescens">hebescens</tp:taxon-name-part><object-id xmlns:xlink="http://www.w3.org/1999/xlink" content-type="zoobank" xlink:type="simple">http://zoobank.org/BECF6642-E2D6-479D-A132-18F49B9725B6</object-id></tp:taxon-name><tp:taxon-authority>Wood</tp:taxon-authority><tp:taxon-status xmlns:xlink="http://www.w3.org/1999/xlink" xlink:type="simple">sp. nov.</tp:taxon-status><xref ref-type="fig" rid="F5">Figures 29–34</xref><xref ref-type="fig" rid="F6">, 35–40</xref></tp:nomenclature><tp:treatment-sec sec-type="material" id="SECID0EU6BG"><title>Material.</title><p><bold><italic>Holotype</italic></bold>: Morocco: Guelmim-Oued Noun, 15–16.iv.1995, 1♀, leg. Ma. Halada. Deposited in the <abbrev xmlns:xlink="http://www.w3.org/1999/xlink" content-type="institution" xlink:title="Oberösterreich Landesmusum, Linz, Austria" id="ABBRID0EJAAI" xlink:type="simple">OÖLM</abbrev>. <bold><italic>Paratypes</italic></bold>: Morocco: Guelmim-Oued Noun, 15–16.iv.1995, 4♂, 6♀, leg. Ma. Halada, <abbrev xmlns:xlink="http://www.w3.org/1999/xlink" content-type="institution" xlink:title="Oberösterreich Landesmusum, Linz, Austria" id="ABBRID0ERAAI" xlink:type="simple">OÖLM</abbrev>; Souss-Massa, Tassademt, 50 km NE, Agadir, 19.iv.1996, 1♀, leg. M. Schwarz, <abbrev xmlns:xlink="http://www.w3.org/1999/xlink" content-type="institution" xlink:title="Oberösterreich Landesmusum, Linz, Austria" id="ABBRID0EWAAI" xlink:type="simple">OÖLM</abbrev>; Souss-Massa, Aoulouz-Taliouine, 19.iii.1988, 1♂, leg. H. Teunissen. Paratypes are deposited at the <abbrev xmlns:xlink="http://www.w3.org/1999/xlink" content-type="institution" xlink:title="Oberösterreich Landesmusum, Linz, Austria" id="ABBRID0EEBAI" xlink:type="simple">OÖLM</abbrev> and <abbrev xmlns:xlink="http://www.w3.org/1999/xlink" content-type="institution" xlink:title="National Museum of Natural History Naturalis, Leiden, the Netherlands" id="ABBRID0EJBAI" xlink:type="simple">NMNL</abbrev>, with a male and female retained in the personal collection of <abbrev xmlns:xlink="http://www.w3.org/1999/xlink" xlink:title="Thomas Wood personal collection, Mons, Belgium" id="ABBRID0EXBAI" xlink:type="simple">TJW</abbrev>.</p></tp:treatment-sec><tp:treatment-sec sec-type="diagnosis" id="SECID0E2BAI"><title>Diagnosis.</title><p>The female of <italic><tp:taxon-name><tp:taxon-name-part taxon-name-part-type="genus" reg="Andrena">A.</tp:taxon-name-part> <tp:taxon-name-part taxon-name-part-type="species" reg="hebescens">hebescens</tp:taxon-name-part></tp:taxon-name></italic> can be placed in the <italic><tp:taxon-name><tp:taxon-name-part taxon-name-part-type="genus" reg="Carandrena">Carandrena</tp:taxon-name-part></tp:taxon-name></italic> because the dorsolateral angle of the pronotum has a transverse ridge, the propodeal triangle is shagreened and weakly rugose at the base, and there is almost no punctation on the metasoma, and the head has a typical <italic><tp:taxon-name><tp:taxon-name-part taxon-name-part-type="genus" reg="Carandrena">Carandrena</tp:taxon-name-part></tp:taxon-name></italic> shape, broader than long, with the inner eye margins slightly converging below (Fig. <xref ref-type="fig" rid="F5">30</xref>). It is most similar to <italic><tp:taxon-name><tp:taxon-name-part taxon-name-part-type="genus" reg="Andrena">A.</tp:taxon-name-part> <tp:taxon-name-part taxon-name-part-type="species" reg="euzona">euzona</tp:taxon-name-part></tp:taxon-name></italic> Pérez, 1895 and <italic><tp:taxon-name><tp:taxon-name-part taxon-name-part-type="genus" reg="Andrena">A.</tp:taxon-name-part> <tp:taxon-name-part taxon-name-part-type="species" reg="microthorax">microthorax</tp:taxon-name-part></tp:taxon-name></italic> Pérez, 1895 given its dark, non-metallic appearance (<italic><tp:taxon-name><tp:taxon-name-part taxon-name-part-type="genus" reg="Andrena">A.</tp:taxon-name-part> <tp:taxon-name-part taxon-name-part-type="species" reg="aerinifrons">aerinifrons</tp:taxon-name-part></tp:taxon-name></italic> Dours, 1873, <italic><tp:taxon-name><tp:taxon-name-part taxon-name-part-type="genus" reg="Andrena">A.</tp:taxon-name-part> <tp:taxon-name-part taxon-name-part-type="species" reg="bellidis">bellidis</tp:taxon-name-part></tp:taxon-name></italic> Pérez, 1895, <italic><tp:taxon-name><tp:taxon-name-part taxon-name-part-type="genus" reg="Andrena">A.</tp:taxon-name-part> <tp:taxon-name-part taxon-name-part-type="species" reg="daphanea">daphanea</tp:taxon-name-part></tp:taxon-name></italic> Warncke, 1974, <italic><tp:taxon-name><tp:taxon-name-part taxon-name-part-type="genus" reg="Andrena">A.</tp:taxon-name-part> <tp:taxon-name-part taxon-name-part-type="species" reg="deserta">deserta</tp:taxon-name-part></tp:taxon-name></italic> Warncke, 1974, <italic><tp:taxon-name><tp:taxon-name-part taxon-name-part-type="genus" reg="Andrena">A.</tp:taxon-name-part> <tp:taxon-name-part taxon-name-part-type="species" reg="nigroviridiula">nigroviridiula</tp:taxon-name-part></tp:taxon-name></italic> Dours, 1873, and <italic><tp:taxon-name><tp:taxon-name-part taxon-name-part-type="genus" reg="Andrena">A.</tp:taxon-name-part> <tp:taxon-name-part taxon-name-part-type="species" reg="reperta">reperta</tp:taxon-name-part></tp:taxon-name></italic>, Warncke, 1974 with metallic green or blue integument, <italic><tp:taxon-name><tp:taxon-name-part taxon-name-part-type="genus" reg="Andrena">A.</tp:taxon-name-part> <tp:taxon-name-part taxon-name-part-type="species" reg="binominata">binominata</tp:taxon-name-part></tp:taxon-name></italic> Smith, 1853, <italic><tp:taxon-name><tp:taxon-name-part taxon-name-part-type="genus" reg="Andrena">A.</tp:taxon-name-part> <tp:taxon-name-part taxon-name-part-type="species" reg="eremobia">eremobia</tp:taxon-name-part></tp:taxon-name></italic> Guiglia, 1933, and <italic><tp:taxon-name><tp:taxon-name-part taxon-name-part-type="genus" reg="Andrena">A.</tp:taxon-name-part> <tp:taxon-name-part taxon-name-part-type="species" reg="leucophaea">leucophaea</tp:taxon-name-part></tp:taxon-name></italic> Lepeletier, 1841 with partially red metasoma), dull domed clypeus, and white hair bands on the tergites (<italic><tp:taxon-name><tp:taxon-name-part taxon-name-part-type="genus" reg="Andrena">A.</tp:taxon-name-part> <tp:taxon-name-part taxon-name-part-type="species" reg="eddaensis">eddaensis</tp:taxon-name-part></tp:taxon-name></italic> Gusenleitner, 1998 and <italic><tp:taxon-name><tp:taxon-name-part taxon-name-part-type="genus" reg="Andrena">A.</tp:taxon-name-part> <tp:taxon-name-part taxon-name-part-type="species" reg="decaocta">decaocta</tp:taxon-name-part></tp:taxon-name></italic> Warncke, 1967 with felt-like hair on the tergal discs). However, the scutum is shagreened and only weakly shining (Fig. <xref ref-type="fig" rid="F5">31</xref>) whereas in <italic><tp:taxon-name><tp:taxon-name-part taxon-name-part-type="genus" reg="Andrena">A.</tp:taxon-name-part> <tp:taxon-name-part taxon-name-part-type="species" reg="euzona">euzona</tp:taxon-name-part></tp:taxon-name></italic> it is extensively smooth and shiny (Fig. <xref ref-type="fig" rid="F5">33</xref>), and the hair bands are narrower (Fig. <xref ref-type="fig" rid="F5">32</xref>) whereas in <italic><tp:taxon-name><tp:taxon-name-part taxon-name-part-type="genus" reg="Andrena">A.</tp:taxon-name-part> <tp:taxon-name-part taxon-name-part-type="species" reg="euzona">euzona</tp:taxon-name-part></tp:taxon-name></italic> they are wider (Fig. <xref ref-type="fig" rid="F5">34</xref>). The clypeus is also evenly punctured and shagreened, weakly shining with only a subtle impunctate mid-line whereas in <italic><tp:taxon-name><tp:taxon-name-part taxon-name-part-type="genus" reg="Andrena">A.</tp:taxon-name-part> <tp:taxon-name-part taxon-name-part-type="species" reg="microthorax">microthorax</tp:taxon-name-part></tp:taxon-name></italic> it is shiny and strongly punctured with a conspicuous impunctate mid-line, particularly at the fore margin of the clypeus where it forms a broad impunctate triangle.</p><fig id="F5" position="float" orientation="portrait"><object-id xmlns:xlink="http://www.w3.org/1999/xlink" content-type="doi" xlink:type="simple">10.3897/zookeys.974.54794.figures29-34</object-id><object-id xmlns:xlink="http://www.w3.org/1999/xlink" content-type="arpha" xlink:type="simple">17236322-BE11-520E-91E5-9103A5DF9856</object-id><label>Figures 29–34.</label><caption><p><tp:taxon-name><tp:taxon-name-part taxon-name-part-type="genus" reg="Andrena">Andrena</tp:taxon-name-part> (<tp:taxon-name-part taxon-name-part-type="subgenus" reg="Carandrena">Carandrena</tp:taxon-name-part>) <tp:taxon-name-part taxon-name-part-type="species" reg="hebescens">hebescens</tp:taxon-name-part></tp:taxon-name> sp. nov. <bold>29</bold> female profile <bold>30</bold> female face <bold>31</bold> female dorsum <bold>32</bold> female tergites. <tp:taxon-name><tp:taxon-name-part taxon-name-part-type="genus" reg="Andrena">Andrena</tp:taxon-name-part> (<tp:taxon-name-part taxon-name-part-type="subgenus" reg="Carandrena">Carandrena</tp:taxon-name-part>) <tp:taxon-name-part taxon-name-part-type="species" reg="euzona">euzona</tp:taxon-name-part></tp:taxon-name> Pérez, 1895 <bold>33</bold> female dorsum <bold>34</bold> female tergites.</p></caption><graphic xmlns:xlink="http://www.w3.org/1999/xlink" xlink:href="zookeys-974-031-g005.jpg" position="float" orientation="portrait" xlink:type="simple" id="oo_460646.jpg"><uri content-type="original_file" xlink:type="simple">https://binary.pensoft.net/fig/460646</uri></graphic></fig><p>The male of <italic><tp:taxon-name><tp:taxon-name-part taxon-name-part-type="genus" reg="Andrena">A.</tp:taxon-name-part> <tp:taxon-name-part taxon-name-part-type="species" reg="hebescens">hebescens</tp:taxon-name-part></tp:taxon-name></italic> has a yellow marking on the clypeus, but this is reduced in size and does not cover the entire clypeal surface, with two black markings that extend in from the clypeal margins giving the marking an inverted ‘T’ shape (Fig. <xref ref-type="fig" rid="F6">36</xref>). The male is therefore superficially similar to <italic><tp:taxon-name><tp:taxon-name-part taxon-name-part-type="genus" reg="Andrena">A.</tp:taxon-name-part> <tp:taxon-name-part taxon-name-part-type="species" reg="semiadesus">semiadesus</tp:taxon-name-part></tp:taxon-name></italic>, but can be separated by the typical <italic><tp:taxon-name><tp:taxon-name-part taxon-name-part-type="genus" reg="Carandrena">Carandrena</tp:taxon-name-part></tp:taxon-name></italic> head which is clearly wider (more than 1.5 times) than the width of a compound eye in <italic><tp:taxon-name><tp:taxon-name-part taxon-name-part-type="genus" reg="Andrena">A.</tp:taxon-name-part> <tp:taxon-name-part taxon-name-part-type="species" reg="hebescens">hebescens</tp:taxon-name-part></tp:taxon-name></italic> (Figs <xref ref-type="fig" rid="F6">37</xref>, <xref ref-type="fig" rid="F6">38</xref>) but only slightly wider in <italic><tp:taxon-name><tp:taxon-name-part taxon-name-part-type="genus" reg="Andrena">A.</tp:taxon-name-part> <tp:taxon-name-part taxon-name-part-type="species" reg="semiadesus">semiadesus</tp:taxon-name-part></tp:taxon-name></italic> and lacking an angulate hind corner. The male of <italic><tp:taxon-name><tp:taxon-name-part taxon-name-part-type="genus" reg="Andrena">A.</tp:taxon-name-part> <tp:taxon-name-part taxon-name-part-type="species" reg="microthorax">microthorax</tp:taxon-name-part></tp:taxon-name></italic> can have a yellow clypeal marking, but the scutum and tergites of this species are shiny, whereas in <italic><tp:taxon-name><tp:taxon-name-part taxon-name-part-type="genus" reg="Andrena">A.</tp:taxon-name-part> <tp:taxon-name-part taxon-name-part-type="species" reg="hebescens">hebescens</tp:taxon-name-part></tp:taxon-name></italic> they are shagreened and at most, weakly shining (Fig. <xref ref-type="fig" rid="F6">39</xref>).</p></tp:treatment-sec><tp:treatment-sec sec-type="description" id="SECID0EGUAI"><title>Description.</title><p><bold>Female</bold>: Body length 8 mm (Fig. <xref ref-type="fig" rid="F5">29</xref>). <bold><italic>Head</italic></bold>: Black, clearly wider than long (Fig. <xref ref-type="fig" rid="F5">30</xref>). Clypeus arched, shagreened, weakly shining. Clypeus evenly punctured with exception of a subtle, impunctate midline, punctures otherwise separated by 0.5–1 puncture diameters. Process of labrum trapezoidal, fore margin very weakly emarginate. Gena as wide as width of compound eye. Gena, face, and scape with moderately dense white hairs, the longest not achieving length of the scape. Vertex with whitish brown hairs of a similar length. Foveae normal, occupying half the distance between the compound eye and a lateral ocellus. Antennae dark, scape black, A2–4 apically lightened to orange, A5–12 predominantly orange ventrally, A3 exceeding A4+5, shorter than A4+5+6. Ocelloccipital distance short, less than 1/3 width of lateral ocellus. <bold><italic>Mesosoma</italic></bold>: Scutum dark, evenly and shallowly punctured, punctures separated by 1–2 puncture diameters, underlying surface shagreened, weakly shining (Fig. <xref ref-type="fig" rid="F5">31</xref>). Scutellum less densely punctured, punctures separated by 3–4 puncture diameters, shagreenation weaker, more strongly shining. Episternum and propodeum microreticulate, dull, propodeal triangle slightly more finely shagreened, weakly shining, distinct. Scutum and scutellum with faded light brownish hairs, episternum and propodeum with longer white hairs, the longest achieving the length of the scape. Legs dark, tarsi lightened brown, pubescence white, femoral and tibial scopa white, hairs simple. Wings hyaline, venation and stigma golden brown. Nervulus interstitial to slightly antefurcal. <bold><italic>Metasoma</italic></bold>: Tergites dark with wide lightened margins, apically translucent, basally yellowish (Fig. <xref ref-type="fig" rid="F5">32</xref>). Tergal discs microreticulate, weakly shining. T1 shallowly punctured, punctures separated by two puncture diameters. Following tergites weakly and obscurely punctured, punctures hidden by microreticulation. Tergal margins with dense white hairbands, on T1 widely interrupted, on T2–4 complete. T5+6 centrally with golden hairs flanking pygidial plate, laterally with white hairs. Sternites with plumose white hairs, forming loose fringes apically on hind margins.</p><p><bold>Male.</bold> Body length 8 mm (Fig. <xref ref-type="fig" rid="F6">35</xref>). <bold><italic>Head</italic></bold>: Similar to female, clypeus slightly arched, evenly and shallowly punctured, punctures separated by one puncture diameter, no impunctate central line. Clypeus centrally with yellow mark, this not reaching the lateral or basal margin of the clypeus, laterally invaded by two black marks therefore forming a broad inverted T-shape (Fig. <xref ref-type="fig" rid="F6">36</xref>). Underlying surface weakly shagreened, moderately shiny. Process of labrum trapezoidal, fore margin inflated, slightly bulbous, very weakly emarginate. Antennae dark, A4–13 slightly lightened dark brown, A3 exceeding A4, shorter than A4+5. Gena enlarged, most 1.2 times wider than compound eye, non-carinate, with weakly angulate hind corner (Fig. <xref ref-type="fig" rid="F6">37</xref>). Gena, vertex, and face below the level of the antennal insertions with long white hair equalling length of the scape. Scape, frons, and inner margin of compound eyes with mixture of black and white hairs. Ocelloccipital distance short, 2/3 width of lateral ocellus. <bold><italic>Mesosoma</italic></bold>: Similar to female but scutum with stronger shagreenation, dull except for central shining line (Fig. <xref ref-type="fig" rid="F6">38</xref>). Scutellum centrally weakly shining, contrasting with the scutum. Episternum, propodeum, and mesosomal pubescence as in the female. Legs dark, tarsi lightened brown, with white pubescence. Wings hyaline, venation dark brown, stigma centrally light brown. Nervulus interstitial to slightly antefurcal. <bold><italic>Metasoma</italic></bold>: Similar to the female. Tergites more clearly punctured, punctures visible against the microreticulation with slightly raised margins giving the overall surface an uneven impression (Fig. <xref ref-type="fig" rid="F6">39</xref>). T1–5 consistently punctured, punctures separated by 3–4 puncture diameters. T2–4 laterally with weak fringes of white hair, T5–6 with complete fringes of whitish to golden hairs. Sternites forming loose white hair bands apically. Genitalia simple, of a typical <italic><tp:taxon-name><tp:taxon-name-part taxon-name-part-type="genus" reg="Carandrena">Carandrena</tp:taxon-name-part></tp:taxon-name></italic> form, gonocoxites apically forming weak points, rounded, diverging apically (Fig. <xref ref-type="fig" rid="F6">40</xref>).</p><fig id="F6" position="float" orientation="portrait"><object-id xmlns:xlink="http://www.w3.org/1999/xlink" content-type="doi" xlink:type="simple">10.3897/zookeys.974.54794.figures35-40</object-id><object-id xmlns:xlink="http://www.w3.org/1999/xlink" content-type="arpha" xlink:type="simple">F00E5401-0BB9-5CD6-8017-D6D1800B9E83</object-id><label>Figures 35–40.</label><caption><p><tp:taxon-name><tp:taxon-name-part taxon-name-part-type="genus" reg="Andrena">Andrena</tp:taxon-name-part> (<tp:taxon-name-part taxon-name-part-type="subgenus" reg="Carandrena">Carandrena</tp:taxon-name-part>) <tp:taxon-name-part taxon-name-part-type="species" reg="hebescens">hebescens</tp:taxon-name-part></tp:taxon-name> sp. nov. <bold>35</bold> male profile <bold>36</bold> male face <bold>37</bold> male gena <bold>38</bold> male dorsum <bold>39</bold> male tergites <bold>40</bold> male genitalia.</p></caption><graphic xmlns:xlink="http://www.w3.org/1999/xlink" xlink:href="zookeys-974-031-g006.jpg" position="float" orientation="portrait" xlink:type="simple" id="oo_460647.jpg"><uri content-type="original_file" xlink:type="simple">https://binary.pensoft.net/fig/460647</uri></graphic></fig></tp:treatment-sec><tp:treatment-sec sec-type="distribution" id="SECID0ET3AI"><title>Distribution.</title><p>South-western Morocco in the Souss valley (Fig. <xref ref-type="fig" rid="F24">145a</xref>).</p></tp:treatment-sec><tp:treatment-sec sec-type="Floral preferences" id="SECID0EG4AI"><title>Floral preferences.</title><p>None recorded.</p></tp:treatment-sec><tp:treatment-sec sec-type="etymology" id="SECID0EL4AI"><title>Etymology.</title><p>The name <italic><tp:taxon-name><tp:taxon-name-part taxon-name-part-type="genus" reg="Andrena"/><tp:taxon-name-part taxon-name-part-type="species" reg="hebescens">hebescens</tp:taxon-name-part></tp:taxon-name></italic> was chosen because this member of the <italic><tp:taxon-name><tp:taxon-name-part taxon-name-part-type="genus" reg="Carandrena">Carandrena</tp:taxon-name-part></tp:taxon-name></italic>, though morphologically similar to several species with metallic green colouration, is completely dark, therefore <italic>heb</italic>- (dull or blunt) + <italic>escens</italic> (becoming).</p></tp:treatment-sec><tp:treatment-sec><!--Section generated to contain objects referenced in tp:taxon-treatment.--><fig id="F24" position="float" orientation="portrait"><object-id xmlns:xlink="http://www.w3.org/1999/xlink" content-type="doi" xlink:type="simple">10.3897/zookeys.974.54794.figure145</object-id><object-id xmlns:xlink="http://www.w3.org/1999/xlink" content-type="arpha" xlink:type="simple">343881B8-EAF7-5C28-B3D0-1D3DD0D0078F</object-id><label>Figure 145.</label><caption><p>Distribution of sampling locations of newly described species <bold>A</bold><italic><tp:taxon-name><tp:taxon-name-part taxon-name-part-type="genus" reg="Andrena">Andrena</tp:taxon-name-part> <tp:taxon-name-part taxon-name-part-type="species" reg="hebescens">hebescens</tp:taxon-name-part></tp:taxon-name></italic> (circles), <italic><tp:taxon-name><tp:taxon-name-part taxon-name-part-type="genus" reg="Andrena">Andrena</tp:taxon-name-part> <tp:taxon-name-part taxon-name-part-type="species" reg="semiadesus">semiadesus</tp:taxon-name-part></tp:taxon-name></italic> (squares) <bold>B</bold><italic><tp:taxon-name><tp:taxon-name-part taxon-name-part-type="genus" reg="Andrena">Andrena</tp:taxon-name-part> <tp:taxon-name-part taxon-name-part-type="species" reg="tenebricorpus">tenebricorpus</tp:taxon-name-part></tp:taxon-name></italic> (diamond), <italic><tp:taxon-name><tp:taxon-name-part taxon-name-part-type="genus" reg="Andrena">Andrena</tp:taxon-name-part> <tp:taxon-name-part taxon-name-part-type="species" reg="niveofacies">niveofacies</tp:taxon-name-part></tp:taxon-name></italic> (circle), <italic><tp:taxon-name><tp:taxon-name-part taxon-name-part-type="genus" reg="Andrena">Andrena</tp:taxon-name-part> <tp:taxon-name-part taxon-name-part-type="species" reg="triangulivalvis">triangulivalvis</tp:taxon-name-part></tp:taxon-name></italic> (triangle) <bold>C</bold><italic><tp:taxon-name><tp:taxon-name-part taxon-name-part-type="genus" reg="Andrena">Andrena</tp:taxon-name-part> <tp:taxon-name-part taxon-name-part-type="species" reg="sparsipunctata">sparsipunctata</tp:taxon-name-part></tp:taxon-name></italic> (circles), <italic><tp:taxon-name><tp:taxon-name-part taxon-name-part-type="genus" reg="Andrena">Andrena</tp:taxon-name-part> <tp:taxon-name-part taxon-name-part-type="species" reg="breviceps">breviceps</tp:taxon-name-part></tp:taxon-name></italic> (diamonds) <bold>D</bold><italic><tp:taxon-name><tp:taxon-name-part taxon-name-part-type="genus" reg="Andrena">Andrena</tp:taxon-name-part> <tp:taxon-name-part taxon-name-part-type="species" reg="acutidentis">acutidentis</tp:taxon-name-part></tp:taxon-name></italic> (squares), <italic><tp:taxon-name><tp:taxon-name-part taxon-name-part-type="genus" reg="Andrena">Andrena</tp:taxon-name-part> <tp:taxon-name-part taxon-name-part-type="species" reg="farinosoides">farinosoides</tp:taxon-name-part></tp:taxon-name></italic> (triangles), <italic><tp:taxon-name><tp:taxon-name-part taxon-name-part-type="genus" reg="Andrena">Andrena</tp:taxon-name-part> <tp:taxon-name-part taxon-name-part-type="species" reg="nigriclypeus">nigriclypeus</tp:taxon-name-part></tp:taxon-name></italic> (circle). Relief is indicated by shading, measured in meters above sea level.</p></caption><graphic xmlns:xlink="http://www.w3.org/1999/xlink" xlink:href="zookeys-974-031-g024.jpg" position="float" orientation="portrait" xlink:type="simple" id="oo_460665.jpg"><uri content-type="original_file" xlink:type="simple">https://binary.pensoft.net/fig/460665</uri></graphic></fig></tp:treatment-sec></tp:taxon-treatment>
