# Supplementary material for: An update and revision of the Andrena fauna of Morocco (Hymenoptera, Apoidea, Andrenidae) with the description of eleven new North African species
Source: Zookeys. 2020 Oct 7;974:31–92. doi: 10.3897/zookeys.974.54794 (PMC7557337; doi:10.3897/zookeys.974.54794)
Supplement: XML Treatment for Andrena (Cnemidandrena) niveofacies [file zookeys.974.54794-treatment5.xml]

<!DOCTYPE tp:taxon-treatment
  PUBLIC "-//TaxonX//DTD Taxonomic Treatment Publishing DTD v0 20100105//EN" "tax-treatment-NSO.dtd">
<tp:taxon-treatment xmlns:tp="http://www.plazi.org/taxpub"><tp:treatment-meta><kwd-group><label>Taxon classification</label><kwd><named-content xmlns:xlink="http://www.w3.org/1999/xlink" content-type="kingdom">Animalia</named-content></kwd><kwd><named-content xmlns:xlink="http://www.w3.org/1999/xlink" content-type="order">Hymenoptera</named-content></kwd><kwd><named-content xmlns:xlink="http://www.w3.org/1999/xlink" content-type="family">Andrenidae</named-content></kwd></kwd-group><mixed-citation publication-type="journal"><person-group><name><surname>Wood</surname><given-names>Thomas James</given-names></name><name><surname>Michez</surname><given-names>Denis</given-names></name><name><surname>Cejas</surname><given-names>Diego</given-names></name><name><surname>Lhomme</surname><given-names>Patrick</given-names></name><name><surname>Rasmont</surname><given-names>Pierre</given-names></name></person-group><article-title>An update and revision of the <italic><tp:taxon-name><tp:taxon-name-part taxon-name-part-type="genus" reg="Andrena">Andrena</tp:taxon-name-part></tp:taxon-name></italic> fauna of Morocco (<tp:taxon-name><tp:taxon-name-part taxon-name-part-type="order">Hymenoptera</tp:taxon-name-part></tp:taxon-name>, <tp:taxon-name><tp:taxon-name-part taxon-name-part-type="superfamily">Apoidea</tp:taxon-name-part></tp:taxon-name>, <tp:taxon-name><tp:taxon-name-part taxon-name-part-type="family">Andrenidae</tp:taxon-name-part></tp:taxon-name>) with the description of eleven new North African species</article-title><source>Zookeys</source><day>07</day><month>10</month><year>2020</year><volume>974</volume><fpage>31</fpage><lpage>92</lpage><pub-id pub-id-type="doi">10.3897/zookeys.974.54794</pub-id></mixed-citation></tp:treatment-meta><tp:nomenclature><tp:taxon-name><object-id xmlns:xlink="http://www.w3.org/1999/xlink" content-type="arpha" xlink:type="simple">D6D99A74-2D35-5BAF-B033-52020326E1BD</object-id>
              <tp:taxon-name-part taxon-name-part-type="genus" reg="Andrena">Andrena</tp:taxon-name-part> (<tp:taxon-name-part taxon-name-part-type="subgenus" reg="Cnemidandrena">Cnemidandrena</tp:taxon-name-part>) <tp:taxon-name-part taxon-name-part-type="species" reg="niveofacies">niveofacies</tp:taxon-name-part><object-id xmlns:xlink="http://www.w3.org/1999/xlink" content-type="zoobank" xlink:type="simple">http://zoobank.org/E8892496-603A-4AD8-BB34-E5F63A35E60E</object-id></tp:taxon-name><tp:taxon-authority>Wood</tp:taxon-authority><tp:taxon-status xmlns:xlink="http://www.w3.org/1999/xlink" xlink:type="simple">sp. nov.</tp:taxon-status><xref ref-type="fig" rid="F7">Figure 41–46</xref><xref ref-type="fig" rid="F8">, 47–54</xref></tp:nomenclature><tp:treatment-sec sec-type="material" id="SECID0ECABI"><title>Material.</title><p><bold><italic>Holotype</italic></bold>: Morocco: Marrakesh-Safi, Asni, S Imlil, 2900 m, 24.viii.1992, 1♀, leg. Warncke [see Remarks]. Deposited in the <abbrev xmlns:xlink="http://www.w3.org/1999/xlink" content-type="institution" xlink:title="Oberösterreich Landesmusum, Linz, Austria" id="ABBRID0EWABI" xlink:type="simple">OÖLM</abbrev>. <bold><italic>Paratypes</italic></bold>: Morocco: Marrakesh-Safi, Asni, S Imlil, 3300 m, 21.viii.1992, 1♂, leg. Warncke, <abbrev xmlns:xlink="http://www.w3.org/1999/xlink" content-type="institution" xlink:title="Oberösterreich Landesmusum, Linz, Austria" id="ABBRID0E5ABI" xlink:type="simple">OÖLM</abbrev>.</p></tp:treatment-sec><tp:treatment-sec sec-type="diagnosis" id="SECID0EDBBI"><title>Diagnosis.</title><p><italic><tp:taxon-name><tp:taxon-name-part taxon-name-part-type="genus" reg="Andrena">Andrena</tp:taxon-name-part> <tp:taxon-name-part taxon-name-part-type="species" reg="niveofacies">niveofacies</tp:taxon-name-part></tp:taxon-name></italic> can easily be recognised as part of the <italic><tp:taxon-name><tp:taxon-name-part taxon-name-part-type="genus" reg="Cnemidandrena">Cnemidandrena</tp:taxon-name-part></tp:taxon-name></italic> because of the transverse ridge on the dorsolateral angle of the pronotum, the triangular hind tibiae in the female, the upturned process of the labrum in the male (Fig. <xref ref-type="fig" rid="F8">48</xref>), the thick and distinct hair bands on the metasoma (Figs <xref ref-type="fig" rid="F7">45</xref>, <xref ref-type="fig" rid="F7">46</xref>), and the late summer activity period.</p><p>Within the <italic><tp:taxon-name><tp:taxon-name-part taxon-name-part-type="genus" reg="Cnemidandrena">Cnemidandrena</tp:taxon-name-part></tp:taxon-name></italic>, <italic><tp:taxon-name><tp:taxon-name-part taxon-name-part-type="genus" reg="Andrena">A.</tp:taxon-name-part> <tp:taxon-name-part taxon-name-part-type="species" reg="niveofacies">niveofacies</tp:taxon-name-part></tp:taxon-name></italic> females have completely brown hair on the scutum (intermixed with black in <italic><tp:taxon-name><tp:taxon-name-part taxon-name-part-type="genus" reg="Andrena">A.</tp:taxon-name-part> <tp:taxon-name-part taxon-name-part-type="species" reg="denticulata">denticulata</tp:taxon-name-part></tp:taxon-name></italic> (Kirby, 1802)), the galea is dull (shiny in <italic><tp:taxon-name><tp:taxon-name-part taxon-name-part-type="genus" reg="Andrena">A.</tp:taxon-name-part> <tp:taxon-name-part taxon-name-part-type="species" reg="fuscipes">fuscipes</tp:taxon-name-part></tp:taxon-name></italic> (Kirby, 1802)), T5–6 are black haired (light haired in <italic><tp:taxon-name><tp:taxon-name-part taxon-name-part-type="genus" reg="Andrena">A.</tp:taxon-name-part> <tp:taxon-name-part taxon-name-part-type="species" reg="tridentata">tridentata</tp:taxon-name-part></tp:taxon-name></italic> (Kirby, 1802)), and the face is pale haired (black at least in part in <italic><tp:taxon-name><tp:taxon-name-part taxon-name-part-type="genus" reg="Andrena">A.</tp:taxon-name-part> <tp:taxon-name-part taxon-name-part-type="species" reg="nigriceps">nigriceps</tp:taxon-name-part></tp:taxon-name></italic> (Kirby, 1802) and <italic><tp:taxon-name><tp:taxon-name-part taxon-name-part-type="genus" reg="Andrena">A.</tp:taxon-name-part> <tp:taxon-name-part taxon-name-part-type="species" reg="freygessneri">freygessneri</tp:taxon-name-part></tp:taxon-name></italic> Alfken, 1904). The female <italic><tp:taxon-name><tp:taxon-name-part taxon-name-part-type="genus" reg="Andrena">A.</tp:taxon-name-part> <tp:taxon-name-part taxon-name-part-type="species" reg="niveofacies">niveofacies</tp:taxon-name-part></tp:taxon-name></italic> is most similar to <italic><tp:taxon-name><tp:taxon-name-part taxon-name-part-type="genus" reg="Andrena">A.</tp:taxon-name-part> <tp:taxon-name-part taxon-name-part-type="species" reg="simillima">simillima</tp:taxon-name-part></tp:taxon-name></italic> Smith, 1851 but is can be easily separated as it has strikingly bright white hairs on the face and gena (Fig. <xref ref-type="fig" rid="F7">43</xref>), these being buff-brown in <italic><tp:taxon-name><tp:taxon-name-part taxon-name-part-type="genus" reg="Andrena">A.</tp:taxon-name-part> <tp:taxon-name-part taxon-name-part-type="species" reg="simillima">simillima</tp:taxon-name-part></tp:taxon-name></italic>.</p><p>The male has a non-carinate gena (Fig. <xref ref-type="fig" rid="F8">49</xref>, carinate in <italic><tp:taxon-name><tp:taxon-name-part taxon-name-part-type="genus" reg="Andrena">A.</tp:taxon-name-part> <tp:taxon-name-part taxon-name-part-type="species" reg="denticulata">denticulata</tp:taxon-name-part></tp:taxon-name></italic> and <italic><tp:taxon-name><tp:taxon-name-part taxon-name-part-type="genus" reg="Andrena">A.</tp:taxon-name-part> <tp:taxon-name-part taxon-name-part-type="species" reg="tridentata">tridentata</tp:taxon-name-part></tp:taxon-name></italic>), the galea is dull (shining in <italic><tp:taxon-name><tp:taxon-name-part taxon-name-part-type="genus" reg="Andrena">A.</tp:taxon-name-part> <tp:taxon-name-part taxon-name-part-type="species" reg="fuscipes">fuscipes</tp:taxon-name-part></tp:taxon-name></italic>), S8 is short and relatively densely haired (long and sparsely haired in <italic><tp:taxon-name><tp:taxon-name-part taxon-name-part-type="genus" reg="Andrena">A.</tp:taxon-name-part> <tp:taxon-name-part taxon-name-part-type="species" reg="freygessneri">freygessneri</tp:taxon-name-part></tp:taxon-name></italic>, see illustrations in Ember 2001), and the face has bright white hairs, with no trace of black hairs on the discs of the tergites (face with brown hairs in <italic><tp:taxon-name><tp:taxon-name-part taxon-name-part-type="genus" reg="Andrena">A.</tp:taxon-name-part> <tp:taxon-name-part taxon-name-part-type="species" reg="nigriceps">nigriceps</tp:taxon-name-part></tp:taxon-name></italic>, T4–5 with black hairs basally). However, the male material also differs from <italic><tp:taxon-name><tp:taxon-name-part taxon-name-part-type="genus" reg="Andrena">A.</tp:taxon-name-part> <tp:taxon-name-part taxon-name-part-type="species" reg="simillima">simillima</tp:taxon-name-part></tp:taxon-name></italic> as A3+4 are equal in length, whereas in <italic><tp:taxon-name><tp:taxon-name-part taxon-name-part-type="genus" reg="Andrena">A.</tp:taxon-name-part> <tp:taxon-name-part taxon-name-part-type="species" reg="simillima">simillima</tp:taxon-name-part></tp:taxon-name></italic> A3 is a little longer than A4.</p></tp:treatment-sec><tp:treatment-sec sec-type="description" id="SECID0ECPBI"><title>Description.</title><p><bold>Female</bold>: Body length 10 mm (Fig. <xref ref-type="fig" rid="F7">41</xref>). <bold><italic>Head</italic></bold>: Black, a little wider than long. Clypeus slightly arched, evenly and clearly punctured, punctures dense, separated by 0.5–1 puncture diameters with the exception of subtle central impunctate line than widens into a triangle immediately before fore margin of clypeus. Underlying surface weakly shagreened, slightly shining. Process of labrum trapezoidal, fore margin clearly emarginate. Gena slightly wider than width of compound eye. Gena, face, and scape with bright white hairs, longest achieving length of the scape (Fig. <xref ref-type="fig" rid="F7">43</xref>). Vertex with contrasting brown and black hairs of equal length. Foveae generally wide, occupying three quarters of distance between top of compound eye and lateral ocellus. Antennae black, ventral surface of A4–12 lightened brown, A3 slightly shorter than A4+5. Ocelloccipital distance equalling width of lateral ocellus. <bold><italic>Mesosoma</italic></bold>: Scutum densely punctate, punctures separated by 0.5 puncture diameters over majority of disc but becoming sparser towards rear in centre and on scutellum, here separated by one puncture diameter. Underlying surface microreticulate, but this weakens to become fine shagreenation, shining, centrally and laterally on scutum and particularly on scutellum. Episternum with microreticulation, dull. Propodeum laterally shagreened, weakly shining, posterolaterally microreticulate and dull with large shallow punctures, these absent from the propodeal triangle which is therefore well defined. Scutum, scutellum, and propodeum with buff-brown hairs of moderate length, contrasting with white hairs on episternum. Legs dark, tarsal segments lightened brown. Wings hyaline, venation black, stigma centrally dark brown. Nervulus clearly antefurcal. <bold><italic>Metasoma</italic></bold>: Tergites black, microreticulate, weakly shining, moderately punctured, punctures separated by 1–2 puncture diameters (Fig. <xref ref-type="fig" rid="F7">45</xref>). T1 with long buff-brown hairs over whole disc and margin, T2–4 with clear buff-brown hair bands occupying marginal area, surface of disc with sparser and shorter hairs of same colour. T5–6 with black-brown hairs. S2–4 with sparse white hairs forming weak bands.</p><p><bold>Male.</bold> Body length 10 mm (Fig. <xref ref-type="fig" rid="F8">47</xref>). <bold><italic>Head</italic></bold>: As in the female, but clypeus without central impunctate line, process of labrum narrow and centrally upturned (Fig. <xref ref-type="fig" rid="F8">48</xref>). Galea dull (Fig. <xref ref-type="fig" rid="F8">49</xref>). Antennae dark, A4–13 lightened to dark brown below, A3 equalling A4. Gena wide, 1.5 times wider than width of compound eye, non-carinate, forming weak posterior angle. Face, gena, scape, and vertex all with long white hairs achieving length of the scape. Ocelloccipital distance broad, 1.5 times width of lateral ocellus. <bold><italic>Mesosoma</italic></bold>: Scutum and scutellum as in female, microreticulation weaker so the whole surface appears shinier. Propodeal punctures weaker and shallower, slightly obscured by weak reticulation, contrast with the propodeal triangle as in the female. <bold><italic>Metasoma</italic></bold>: As in female (Fig. <xref ref-type="fig" rid="F8">51</xref>), T2–5 with pale hair bands, T6 with brown apical fringe. S8 short and densely hairy (Fig. <xref ref-type="fig" rid="F8">53</xref>).</p></tp:treatment-sec><tp:treatment-sec sec-type="distribution" id="SECID0ERTBI"><title>Distribution.</title><p>Probably restricted to the High Atlas Mountains of Morocco. This material represents the first record of the subgenus <tp:taxon-name><tp:taxon-name-part taxon-name-part-type="subgenus" reg="Cnemidandrena">Cnemidandrena</tp:taxon-name-part></tp:taxon-name> from Morocco and more broadly the whole of North Africa (Fig. <xref ref-type="fig" rid="F24">145b</xref>).</p></tp:treatment-sec><tp:treatment-sec sec-type="Floral preferences" id="SECID0EIVBI"><title>Floral preferences.</title><p>The single female had a full scopa (Fig. <xref ref-type="fig" rid="F7">43</xref>) comprising 95% <italic><tp:taxon-name><tp:taxon-name-part taxon-name-part-type="genus" reg="Cirsium">Cirsium</tp:taxon-name-part></tp:taxon-name></italic>-type (<tp:taxon-name><tp:taxon-name-part taxon-name-part-type="family">Asteraceae</tp:taxon-name-part></tp:taxon-name>: Cynareae) and 5% <italic><tp:taxon-name><tp:taxon-name-part taxon-name-part-type="genus" reg="Eryngium">Eryngium</tp:taxon-name-part></tp:taxon-name></italic>-type (<tp:taxon-name><tp:taxon-name-part taxon-name-part-type="family">Apiaceae</tp:taxon-name-part></tp:taxon-name>). It is too early to draw strong conclusions, as <italic><tp:taxon-name><tp:taxon-name-part taxon-name-part-type="genus" reg="Cnemidandrena">Cnemidandrena</tp:taxon-name-part></tp:taxon-name></italic> contain both oligolectic (<italic><tp:taxon-name><tp:taxon-name-part taxon-name-part-type="genus" reg="Andrena">A.</tp:taxon-name-part> <tp:taxon-name-part taxon-name-part-type="species" reg="denticulata">denticulata</tp:taxon-name-part></tp:taxon-name></italic>, <tp:taxon-name><tp:taxon-name-part taxon-name-part-type="family">Asteraceae</tp:taxon-name-part></tp:taxon-name>, <xref ref-type="bibr" rid="B58">Wood and Roberts 2017</xref>) and polylectic species (<italic><tp:taxon-name><tp:taxon-name-part taxon-name-part-type="genus" reg="Andrena">A.</tp:taxon-name-part> <tp:taxon-name-part taxon-name-part-type="species" reg="freygessneri">freygessneri</tp:taxon-name-part></tp:taxon-name></italic>, <italic><tp:taxon-name><tp:taxon-name-part taxon-name-part-type="genus" reg="Andrena">A.</tp:taxon-name-part> <tp:taxon-name-part taxon-name-part-type="species" reg="nigriceps">nigriceps</tp:taxon-name-part></tp:taxon-name></italic>, <italic><tp:taxon-name><tp:taxon-name-part taxon-name-part-type="genus" reg="Andrena">A.</tp:taxon-name-part> <tp:taxon-name-part taxon-name-part-type="species" reg="simillima">simillima</tp:taxon-name-part></tp:taxon-name></italic>; <xref ref-type="bibr" rid="B58">Wood and Roberts 2017</xref>; <xref ref-type="bibr" rid="B12">Else and Edwards 2018</xref>; <xref ref-type="bibr" rid="B21">Müller 2018</xref>).</p></tp:treatment-sec><tp:treatment-sec sec-type="remarks" id="SECID0ESYBI"><title>Remarks.</title><p>There has historically been uncertainty over the species status of taxa assigned to <italic><tp:taxon-name><tp:taxon-name-part taxon-name-part-type="genus" reg="Andrena">A.</tp:taxon-name-part> <tp:taxon-name-part taxon-name-part-type="species" reg="simillima">simillima</tp:taxon-name-part></tp:taxon-name></italic>. The former subspecies <italic><tp:taxon-name><tp:taxon-name-part taxon-name-part-type="genus" reg="Andrena">A.</tp:taxon-name-part> <tp:taxon-name-part taxon-name-part-type="species" reg="freygessneri">freygessneri</tp:taxon-name-part></tp:taxon-name></italic> was returned to species status by <xref ref-type="bibr" rid="B11">Ebmer (2001)</xref>, but the status of <italic><tp:taxon-name><tp:taxon-name-part taxon-name-part-type="genus" reg="Andrena">A.</tp:taxon-name-part></tp:taxon-name> s. <tp:taxon-name><tp:taxon-name-part taxon-name-part-type="genus" reg="Andrena"/><tp:taxon-name-part taxon-name-part-type="subspecies" reg="bremensis">bremensis</tp:taxon-name-part></tp:taxon-name></italic> Alfken, 1900 and <italic><tp:taxon-name><tp:taxon-name-part taxon-name-part-type="genus" reg="Andrena">A.</tp:taxon-name-part> <tp:taxon-name-part taxon-name-part-type="species" reg="simillima">s.</tp:taxon-name-part> <tp:taxon-name-part taxon-name-part-type="subspecies" reg="sischkai">sischkai</tp:taxon-name-part></tp:taxon-name></italic> Warncke, 1988 remain unclear. This latter subspecies is found in Bulgaria and Greece (Figs <xref ref-type="fig" rid="F7">42</xref>, <xref ref-type="fig" rid="F7">44</xref>, <xref ref-type="fig" rid="F7">46</xref>, <xref ref-type="fig" rid="F8">50</xref>, <xref ref-type="fig" rid="F8">52</xref>, <xref ref-type="fig" rid="F8">54</xref>; <xref ref-type="bibr" rid="B56">Warncke 1988</xref>) and the facial hairs are buff coloured as in the nominate form (Fig. <xref ref-type="fig" rid="F7">44</xref>), but the tergites are much less densely hairy and the hairs are shorter, giving the overall impression that the bee is darker (Figs <xref ref-type="fig" rid="F7">46</xref>, <xref ref-type="fig" rid="F8">52</xref>). It is likely that both taxa are distinct from <italic><tp:taxon-name><tp:taxon-name-part taxon-name-part-type="genus" reg="Andrena">A.</tp:taxon-name-part> <tp:taxon-name-part taxon-name-part-type="species" reg="simillima">simillima</tp:taxon-name-part></tp:taxon-name></italic>, but more work is required. Against this context, we describe <italic><tp:taxon-name><tp:taxon-name-part taxon-name-part-type="genus" reg="Andrena">A.</tp:taxon-name-part> <tp:taxon-name-part taxon-name-part-type="species" reg="niveofacies">niveofacies</tp:taxon-name-part></tp:taxon-name></italic> as a good species, not only because of the morphological differences but also because of the degree of geographical separation, with the <italic>locus typicus</italic> in the High Atlas approximately 1,600 km from the nearest <italic><tp:taxon-name><tp:taxon-name-part taxon-name-part-type="genus" reg="Andrena">A.</tp:taxon-name-part> <tp:taxon-name-part taxon-name-part-type="species" reg="simillima">simillima</tp:taxon-name-part></tp:taxon-name></italic> records in southern France.</p><fig id="F7" position="float" orientation="portrait"><object-id xmlns:xlink="http://www.w3.org/1999/xlink" content-type="doi" xlink:type="simple">10.3897/zookeys.974.54794.figures41-46</object-id><object-id xmlns:xlink="http://www.w3.org/1999/xlink" content-type="arpha" xlink:type="simple">28C8D0E6-98AE-5003-8076-9E38AC7C8C5F</object-id><label>Figures 41–46.</label><caption><p><tp:taxon-name><tp:taxon-name-part taxon-name-part-type="genus" reg="Andrena">Andrena</tp:taxon-name-part> (<tp:taxon-name-part taxon-name-part-type="subgenus" reg="Cnemidandrena">Cnemidandrena</tp:taxon-name-part>) <tp:taxon-name-part taxon-name-part-type="species" reg="niveofacies">niveofacies</tp:taxon-name-part></tp:taxon-name> sp. nov. <bold>41</bold> female profile <bold>43</bold> female face <bold>45</bold> female tergites. <tp:taxon-name><tp:taxon-name-part taxon-name-part-type="genus" reg="Andrena">Andrena</tp:taxon-name-part> (<tp:taxon-name-part taxon-name-part-type="subgenus" reg="Cnemidandrena">Cnemidandrena</tp:taxon-name-part>) <tp:taxon-name-part taxon-name-part-type="species" reg="simillima">simillima</tp:taxon-name-part> <tp:taxon-name-part taxon-name-part-type="subspecies" reg="sischkai">sischkai</tp:taxon-name-part></tp:taxon-name> Warncke, 1988 (holotype) <bold>42</bold> female profile <bold>44</bold> female face <bold>46</bold> female tergites.</p></caption><graphic xmlns:xlink="http://www.w3.org/1999/xlink" xlink:href="zookeys-974-031-g007.jpg" position="float" orientation="portrait" xlink:type="simple" id="oo_460648.jpg"><uri content-type="original_file" xlink:type="simple">https://binary.pensoft.net/fig/460648</uri></graphic></fig><p>The collection labels themselves are a small mystery, as they have the collector name Warncke struck through by hand (Warncke). They may have been used by a collector accompanying Warncke who used his spare preprinted labels, but if this is the case then their identity is not clear.</p></tp:treatment-sec><tp:treatment-sec sec-type="etymology" id="SECID0EPDCI"><title>Etymology.</title><p>The subspecific epithet <italic><tp:taxon-name><tp:taxon-name-part taxon-name-part-type="genus" reg="Andrena"/><tp:taxon-name-part taxon-name-part-type="species" reg="niveofacies">niveofacies</tp:taxon-name-part></tp:taxon-name></italic> from <italic>niveus</italic> (snow) + <italic>facies</italic> (face) was chosen to illustrate the bright white facial hair.</p></tp:treatment-sec><tp:treatment-sec sec-type="material" id="SECID0EMECI"><title>Other material examined.</title><p>(<italic><tp:taxon-name><tp:taxon-name-part taxon-name-part-type="genus" reg="Andrena">Andrena</tp:taxon-name-part> <tp:taxon-name-part taxon-name-part-type="species" reg="simillima">simillima</tp:taxon-name-part> <tp:taxon-name-part taxon-name-part-type="subspecies" reg="sischkai">sischkai</tp:taxon-name-part></tp:taxon-name></italic>): Greece: Olympus, 2000–2200 m, 18.viii.1978, 1♀, leg. K. Warncke, <abbrev xmlns:xlink="http://www.w3.org/1999/xlink" content-type="institution" xlink:title="Oberösterreich Landesmusum, Linz, Austria" id="ABBRID0EBFCI" xlink:type="simple">OÖLM</abbrev> (holotype); Bulgaria: mer., Pirin, Popina-Lka I (1350 m), 23–27.vii.1974, 1♂, leg. Dr. A. Hoffer, <abbrev xmlns:xlink="http://www.w3.org/1999/xlink" content-type="institution" xlink:title="Oberösterreich Landesmusum, Linz, Austria" id="ABBRID0EGFCI" xlink:type="simple">OÖLM</abbrev> (paratype); (<italic><tp:taxon-name><tp:taxon-name-part taxon-name-part-type="genus" reg="Andrena">Andrena</tp:taxon-name-part> <tp:taxon-name-part taxon-name-part-type="species" reg="simillima">simillima</tp:taxon-name-part> <tp:taxon-name-part taxon-name-part-type="subspecies" reg="simillima">simillima</tp:taxon-name-part></tp:taxon-name></italic>): United Kingdom: Devon, Weston Cliff NT, Branscombe, 23.vii.1992, 1♀, leg. M. Edwards, <abbrev xmlns:xlink="http://www.w3.org/1999/xlink" xlink:title="Thomas Wood personal collection, Mons, Belgium" id="ABBRID0E1FCI" xlink:type="simple">TJW</abbrev>.</p><fig id="F8" position="float" orientation="portrait"><object-id xmlns:xlink="http://www.w3.org/1999/xlink" content-type="doi" xlink:type="simple">10.3897/zookeys.974.54794.figures47-54</object-id><object-id xmlns:xlink="http://www.w3.org/1999/xlink" content-type="arpha" xlink:type="simple">7277ADD3-C16A-5CAD-BFDD-E9B554AB7835</object-id><label>Figures 47–54.</label><caption><p><tp:taxon-name><tp:taxon-name-part taxon-name-part-type="genus" reg="Andrena">Andrena</tp:taxon-name-part> (<tp:taxon-name-part taxon-name-part-type="subgenus" reg="Cnemidandrena">Cnemidandrena</tp:taxon-name-part>) <tp:taxon-name-part taxon-name-part-type="species" reg="niveofacies">niveofacies</tp:taxon-name-part></tp:taxon-name> sp. nov. <bold>47</bold> male profile <bold>48</bold> male face <bold>49</bold> male gena <bold>51</bold> male tergites <bold>53</bold> male sternite 8. <tp:taxon-name><tp:taxon-name-part taxon-name-part-type="genus" reg="Andrena">Andrena</tp:taxon-name-part> (<tp:taxon-name-part taxon-name-part-type="subgenus" reg="Cnemidandrena">Cnemidandrena</tp:taxon-name-part>) <tp:taxon-name-part taxon-name-part-type="species" reg="simillima">simillima</tp:taxon-name-part> <tp:taxon-name-part taxon-name-part-type="subspecies" reg="sischkai">sischkai</tp:taxon-name-part></tp:taxon-name> Warncke, 1988 (paratype) <bold>50</bold> male gena <bold>52</bold> male tergites <bold>54</bold> male genitalia.</p></caption><graphic xmlns:xlink="http://www.w3.org/1999/xlink" xlink:href="zookeys-974-031-g008.jpg" position="float" orientation="portrait" xlink:type="simple" id="oo_460649.jpg"><uri content-type="original_file" xlink:type="simple">https://binary.pensoft.net/fig/460649</uri></graphic></fig></tp:treatment-sec><tp:treatment-sec><!--Section generated to contain objects referenced in tp:taxon-treatment.--><fig id="F24" position="float" orientation="portrait"><object-id xmlns:xlink="http://www.w3.org/1999/xlink" content-type="doi" xlink:type="simple">10.3897/zookeys.974.54794.figure145</object-id><object-id xmlns:xlink="http://www.w3.org/1999/xlink" content-type="arpha" xlink:type="simple">343881B8-EAF7-5C28-B3D0-1D3DD0D0078F</object-id><label>Figure 145.</label><caption><p>Distribution of sampling locations of newly described species <bold>A</bold><italic><tp:taxon-name><tp:taxon-name-part taxon-name-part-type="genus" reg="Andrena">Andrena</tp:taxon-name-part> <tp:taxon-name-part taxon-name-part-type="species" reg="hebescens">hebescens</tp:taxon-name-part></tp:taxon-name></italic> (circles), <italic><tp:taxon-name><tp:taxon-name-part taxon-name-part-type="genus" reg="Andrena">Andrena</tp:taxon-name-part> <tp:taxon-name-part taxon-name-part-type="species" reg="semiadesus">semiadesus</tp:taxon-name-part></tp:taxon-name></italic> (squares) <bold>B</bold><italic><tp:taxon-name><tp:taxon-name-part taxon-name-part-type="genus" reg="Andrena">Andrena</tp:taxon-name-part> <tp:taxon-name-part taxon-name-part-type="species" reg="tenebricorpus">tenebricorpus</tp:taxon-name-part></tp:taxon-name></italic> (diamond), <italic><tp:taxon-name><tp:taxon-name-part taxon-name-part-type="genus" reg="Andrena">Andrena</tp:taxon-name-part> <tp:taxon-name-part taxon-name-part-type="species" reg="niveofacies">niveofacies</tp:taxon-name-part></tp:taxon-name></italic> (circle), <italic><tp:taxon-name><tp:taxon-name-part taxon-name-part-type="genus" reg="Andrena">Andrena</tp:taxon-name-part> <tp:taxon-name-part taxon-name-part-type="species" reg="triangulivalvis">triangulivalvis</tp:taxon-name-part></tp:taxon-name></italic> (triangle) <bold>C</bold><italic><tp:taxon-name><tp:taxon-name-part taxon-name-part-type="genus" reg="Andrena">Andrena</tp:taxon-name-part> <tp:taxon-name-part taxon-name-part-type="species" reg="sparsipunctata">sparsipunctata</tp:taxon-name-part></tp:taxon-name></italic> (circles), <italic><tp:taxon-name><tp:taxon-name-part taxon-name-part-type="genus" reg="Andrena">Andrena</tp:taxon-name-part> <tp:taxon-name-part taxon-name-part-type="species" reg="breviceps">breviceps</tp:taxon-name-part></tp:taxon-name></italic> (diamonds) <bold>D</bold><italic><tp:taxon-name><tp:taxon-name-part taxon-name-part-type="genus" reg="Andrena">Andrena</tp:taxon-name-part> <tp:taxon-name-part taxon-name-part-type="species" reg="acutidentis">acutidentis</tp:taxon-name-part></tp:taxon-name></italic> (squares), <italic><tp:taxon-name><tp:taxon-name-part taxon-name-part-type="genus" reg="Andrena">Andrena</tp:taxon-name-part> <tp:taxon-name-part taxon-name-part-type="species" reg="farinosoides">farinosoides</tp:taxon-name-part></tp:taxon-name></italic> (triangles), <italic><tp:taxon-name><tp:taxon-name-part taxon-name-part-type="genus" reg="Andrena">Andrena</tp:taxon-name-part> <tp:taxon-name-part taxon-name-part-type="species" reg="nigriclypeus">nigriclypeus</tp:taxon-name-part></tp:taxon-name></italic> (circle). Relief is indicated by shading, measured in meters above sea level.</p></caption><graphic xmlns:xlink="http://www.w3.org/1999/xlink" xlink:href="zookeys-974-031-g024.jpg" position="float" orientation="portrait" xlink:type="simple" id="oo_460665.jpg"><uri content-type="original_file" xlink:type="simple">https://binary.pensoft.net/fig/460665</uri></graphic></fig></tp:treatment-sec><ref-list><ref id="B58"><mixed-citation xmlns:xlink="http://www.w3.org/1999/xlink" xlink:type="simple"><person-group><name name-style="western"><surname>Wood</surname><given-names>TJ</given-names></name><name name-style="western"><surname>Roberts</surname><given-names>SPM</given-names></name></person-group> (<year>2017</year>) <article-title>An assessment of historical and contemporary diet breadth in polylectic <italic><tp:taxon-name><tp:taxon-name-part taxon-name-part-type="genus">Andrena</tp:taxon-name-part></tp:taxon-name></italic> bee species.</article-title><source>Biological Conservation</source><volume>215</volume>: <fpage>72</fpage>–<lpage>80</lpage>. <ext-link xlink:type="simple" ext-link-type="doi" xlink:href="10.1016/j.biocon.2017.09.009">https://doi.org/10.1016/j.biocon.2017.09.009</ext-link></mixed-citation></ref><ref id="B12"><mixed-citation xmlns:xlink="http://www.w3.org/1999/xlink" xlink:type="simple"><person-group><name name-style="western"><surname>Else</surname><given-names>GR</given-names></name><name name-style="western"><surname>Edwards</surname><given-names>ME</given-names></name></person-group> (<year>2018</year>) <source>Handbook of the Bees of the British Isles.</source><publisher-name>The Ray Society</publisher-name>, <publisher-loc>London</publisher-loc>, <size units="page">775 pp</size>.</mixed-citation></ref><ref id="B21"><mixed-citation xmlns:xlink="http://www.w3.org/1999/xlink" xlink:type="simple"><person-group><name name-style="western"><surname>Müller</surname><given-names>A</given-names></name></person-group> (<year>2018</year>) <article-title>Pollen host selection by predominantly alpine bee species of the genera <italic><tp:taxon-name><tp:taxon-name-part taxon-name-part-type="genus">Andrena</tp:taxon-name-part></tp:taxon-name></italic>, <italic><tp:taxon-name><tp:taxon-name-part taxon-name-part-type="genus">Panurginus</tp:taxon-name-part></tp:taxon-name></italic>, <italic><tp:taxon-name><tp:taxon-name-part taxon-name-part-type="genus">Dufourea</tp:taxon-name-part></tp:taxon-name></italic>, <italic><tp:taxon-name><tp:taxon-name-part taxon-name-part-type="genus">Megachile</tp:taxon-name-part></tp:taxon-name></italic>, <italic><tp:taxon-name><tp:taxon-name-part taxon-name-part-type="genus">Hoplitis</tp:taxon-name-part></tp:taxon-name></italic> and <italic><tp:taxon-name><tp:taxon-name-part taxon-name-part-type="genus">Osmia</tp:taxon-name-part></tp:taxon-name></italic> (<tp:taxon-name><tp:taxon-name-part taxon-name-part-type="order">Hymenoptera</tp:taxon-name-part></tp:taxon-name>, <tp:taxon-name><tp:taxon-name-part taxon-name-part-type="superfamily">Apoidea</tp:taxon-name-part></tp:taxon-name>).</article-title><source>Alpine Entomology</source><volume>2</volume>: <fpage>101</fpage>–<lpage>113</lpage>. <ext-link xlink:type="simple" ext-link-type="doi" xlink:href="10.3897/alpento.2.29250">https://doi.org/10.3897/alpento.2.29250</ext-link></mixed-citation></ref><ref id="B11"><mixed-citation xmlns:xlink="http://www.w3.org/1999/xlink" xlink:type="simple"><person-group><name name-style="western"><surname>Ebmer</surname><given-names>AW</given-names></name></person-group> (<year>2001</year>) <article-title>Hymenopterologische Notizen aus Österreich – 14 (<tp:taxon-name><tp:taxon-name-part taxon-name-part-type="class">Insecta</tp:taxon-name-part></tp:taxon-name>: <tp:taxon-name><tp:taxon-name-part taxon-name-part-type="order">Hymenoptera</tp:taxon-name-part></tp:taxon-name>: <tp:taxon-name><tp:taxon-name-part taxon-name-part-type="superfamily">Apoidea</tp:taxon-name-part></tp:taxon-name>).</article-title><source>Linzer biologische Beiträge</source><volume>33</volume>: <fpage>435</fpage>–<lpage>460</lpage>.</mixed-citation></ref><ref id="B56"><mixed-citation xmlns:xlink="http://www.w3.org/1999/xlink" xlink:type="simple"><person-group><name name-style="western"><surname>Warncke</surname><given-names>K</given-names></name></person-group> (<year>1988</year>) <article-title>Isolierte Bienenvorkommen auf dem Olymp in Griechenland (<tp:taxon-name><tp:taxon-name-part taxon-name-part-type="order">Hymenoptera</tp:taxon-name-part></tp:taxon-name>, <tp:taxon-name><tp:taxon-name-part taxon-name-part-type="family">Apidae</tp:taxon-name-part></tp:taxon-name>).</article-title><source>Linzer biologische Beiträge</source><volume>20</volume>: <fpage>83</fpage>–<lpage>117</lpage>.</mixed-citation></ref></ref-list></tp:taxon-treatment>
