# Supplementary material for: An update and revision of the Andrena fauna of Morocco (Hymenoptera, Apoidea, Andrenidae) with the description of eleven new North African species
Source: Zookeys. 2020 Oct 7;974:31–92. doi: 10.3897/zookeys.974.54794 (PMC7557337; doi:10.3897/zookeys.974.54794)
Supplement: XML Treatment for Andrena [file zookeys.974.54794-treatment7.xml]

<!DOCTYPE tp:taxon-treatment
  PUBLIC "-//TaxonX//DTD Taxonomic Treatment Publishing DTD v0 20100105//EN" "tax-treatment-NSO.dtd">
<tp:taxon-treatment xmlns:tp="http://www.plazi.org/taxpub"><tp:treatment-meta><kwd-group><label>Taxon classification</label><kwd><named-content xmlns:xlink="http://www.w3.org/1999/xlink" content-type="kingdom">Animalia</named-content></kwd><kwd><named-content xmlns:xlink="http://www.w3.org/1999/xlink" content-type="order">Hymenoptera</named-content></kwd><kwd><named-content xmlns:xlink="http://www.w3.org/1999/xlink" content-type="family">Andrenidae</named-content></kwd></kwd-group><mixed-citation publication-type="journal"><person-group><name><surname>Wood</surname><given-names>Thomas James</given-names></name><name><surname>Michez</surname><given-names>Denis</given-names></name><name><surname>Cejas</surname><given-names>Diego</given-names></name><name><surname>Lhomme</surname><given-names>Patrick</given-names></name><name><surname>Rasmont</surname><given-names>Pierre</given-names></name></person-group><article-title>An update and revision of the <italic><tp:taxon-name><tp:taxon-name-part taxon-name-part-type="genus" reg="Andrena">Andrena</tp:taxon-name-part></tp:taxon-name></italic> fauna of Morocco (<tp:taxon-name><tp:taxon-name-part taxon-name-part-type="order">Hymenoptera</tp:taxon-name-part></tp:taxon-name>, <tp:taxon-name><tp:taxon-name-part taxon-name-part-type="superfamily">Apoidea</tp:taxon-name-part></tp:taxon-name>, <tp:taxon-name><tp:taxon-name-part taxon-name-part-type="family">Andrenidae</tp:taxon-name-part></tp:taxon-name>) with the description of eleven new North African species</article-title><source>Zookeys</source><day>07</day><month>10</month><year>2020</year><volume>974</volume><fpage>31</fpage><lpage>92</lpage><pub-id pub-id-type="doi">10.3897/zookeys.974.54794</pub-id></mixed-citation></tp:treatment-meta><tp:nomenclature><tp:taxon-name><object-id xmlns:xlink="http://www.w3.org/1999/xlink" content-type="arpha" xlink:type="simple">05CF51C2-0CB9-5B71-AF9A-0DFFE6251846</object-id>
              <tp:taxon-name-part taxon-name-part-type="genus" reg="Andrena">Andrena</tp:taxon-name-part>
              <object-id xmlns:xlink="http://www.w3.org/1999/xlink" content-type="zoobank" xlink:type="simple">http://zoobank.org/6C1EA635-A7DD-418E-BC59-CF97AB02F508</object-id>
            </tp:taxon-name><tp:taxon-authority>(incertae sedis) tenebricorpus Wood</tp:taxon-authority><tp:taxon-status xmlns:xlink="http://www.w3.org/1999/xlink" xlink:type="simple">sp. nov.</tp:taxon-status><xref ref-type="fig" rid="F10">Figures 63–66</xref></tp:nomenclature><tp:treatment-sec sec-type="material" id="SECID0EBFDI"><title>Material.</title><p><bold><italic>Holotype</italic></bold>: Morocco: Guelmim-Oued Noun, 10 km E Guelmim, 15.iv.1995, 1♀, leg. Ma. Halada. Deposited in the <abbrev xmlns:xlink="http://www.w3.org/1999/xlink" content-type="institution" xlink:title="Oberösterreich Landesmusum, Linz, Austria" id="ABBRID0EVFDI" xlink:type="simple">OÖLM</abbrev>.</p></tp:treatment-sec><tp:treatment-sec sec-type="diagnosis" id="SECID0E1FDI"><title>Diagnosis.</title><p><italic><tp:taxon-name><tp:taxon-name-part taxon-name-part-type="genus" reg="Andrena">Andrena</tp:taxon-name-part> <tp:taxon-name-part taxon-name-part-type="species" reg="tenebricorpus">tenebricorpus</tp:taxon-name-part></tp:taxon-name></italic> is very similar to <italic><tp:taxon-name><tp:taxon-name-part taxon-name-part-type="genus" reg="Andrena">A.</tp:taxon-name-part> <tp:taxon-name-part taxon-name-part-type="species" reg="gafsensis">gafsensis</tp:taxon-name-part></tp:taxon-name></italic> and faces the same problems of subgeneric classification, and is therefore also not <tp:taxon-name><tp:taxon-name-part taxon-name-part-type="genus" reg="Distandrena"/><tp:taxon-name-part taxon-name-part-type="species" reg="currently">currently</tp:taxon-name-part></tp:taxon-name> placed in one until molecular data are available. Both species have a flattened and shiny clypeus (Fig. <xref ref-type="fig" rid="F10">64</xref>) and a short propodeum (Fig. <xref ref-type="fig" rid="F10">65</xref>), but differ most obviously in colour, with <italic><tp:taxon-name><tp:taxon-name-part taxon-name-part-type="genus" reg="Andrena">A.</tp:taxon-name-part> <tp:taxon-name-part taxon-name-part-type="species" reg="tenebricorpus">tenebricorpus</tp:taxon-name-part></tp:taxon-name></italic> having dark brown terga (Fig. <xref ref-type="fig" rid="F10">66</xref>) in strong contrast to the red terga of <italic><tp:taxon-name><tp:taxon-name-part taxon-name-part-type="genus" reg="Andrena">A.</tp:taxon-name-part> <tp:taxon-name-part taxon-name-part-type="species" reg="gafsensis">gafsensis</tp:taxon-name-part></tp:taxon-name></italic>. In terms of structural difference, in <italic><tp:taxon-name><tp:taxon-name-part taxon-name-part-type="genus" reg="Andrena">A.</tp:taxon-name-part> <tp:taxon-name-part taxon-name-part-type="species" reg="tenebricorpus">tenebricorpus</tp:taxon-name-part></tp:taxon-name></italic> the foveae are slightly wider, the hairs on the scutum and scutellum are relatively much shorter (compare Figs <xref ref-type="fig" rid="F9">57</xref>, <xref ref-type="fig" rid="F10">65</xref>) at the same time that the hair bands on the apical margins of the tergites are relatively much thicker (compare Figs <xref ref-type="fig" rid="F9">58</xref>, <xref ref-type="fig" rid="F10">66</xref>), suggesting that this is not as a result of abrasion, and the scopa are a dirty brown (Fig. <xref ref-type="fig" rid="F10">63</xref>) rather than white (Fig. <xref ref-type="fig" rid="F9">55</xref>).</p><p>In terms of overall colouration and appearance <italic><tp:taxon-name><tp:taxon-name-part taxon-name-part-type="genus" reg="Andrena">A.</tp:taxon-name-part> <tp:taxon-name-part taxon-name-part-type="species" reg="tenebricorpus">tenebricorpus</tp:taxon-name-part></tp:taxon-name></italic> is extremely similar to <italic><tp:taxon-name><tp:taxon-name-part taxon-name-part-type="genus" reg="Andrena">A.</tp:taxon-name-part> <tp:taxon-name-part taxon-name-part-type="species" reg="guichardi">guichardi</tp:taxon-name-part></tp:taxon-name></italic> Warncke, 1980 (also found only in south-western Morocco) with the same dark to dark brownish tergal colouration with contrasting white hair bands (see Fig. <xref ref-type="fig" rid="F17">104</xref>). However, <italic><tp:taxon-name><tp:taxon-name-part taxon-name-part-type="genus" reg="Andrena">A.</tp:taxon-name-part> <tp:taxon-name-part taxon-name-part-type="species" reg="tenebricorpus">tenebricorpus</tp:taxon-name-part></tp:taxon-name></italic> can be clearly separated by the flattened clypeus (domed in <italic><tp:taxon-name><tp:taxon-name-part taxon-name-part-type="genus" reg="Andrena">A.</tp:taxon-name-part> <tp:taxon-name-part taxon-name-part-type="species" reg="guichardi">guichardi</tp:taxon-name-part></tp:taxon-name></italic>), more densely punctate scutum (punctures separated by 1–2 puncture diameters, by 2–4 puncture diameters in <italic><tp:taxon-name><tp:taxon-name-part taxon-name-part-type="genus" reg="Andrena">A.</tp:taxon-name-part> <tp:taxon-name-part taxon-name-part-type="species" reg="guichardi">guichardi</tp:taxon-name-part></tp:taxon-name></italic>, see Fig. <xref ref-type="fig" rid="F17">103</xref>), and by the propodeal triangle which is weakly differentiated only by sculpturing (clearly marked by a small raised carina in <italic><tp:taxon-name><tp:taxon-name-part taxon-name-part-type="genus" reg="Andrena">A.</tp:taxon-name-part> <tp:taxon-name-part taxon-name-part-type="species" reg="guichardi">guichardi</tp:taxon-name-part></tp:taxon-name></italic>).</p></tp:treatment-sec><tp:treatment-sec sec-type="description" id="SECID0EXPDI"><title>Description.</title><p><bold>Female</bold>: Body length 10 mm (Fig. <xref ref-type="fig" rid="F10">63</xref>). <bold><italic>Head</italic></bold>: Dark, as wide as long. Clypeus slightly arched laterally, broadly flattened on the disc, underlying surface laterally with shagreenation, the majority of disc shiny (Fig. <xref ref-type="fig" rid="F10">64</xref>). Moderately punctured, punctures separated by 1–2 puncture diameters, with generally impunctate line in centre of clypeus. Process of labrum trapezoidal with faint lateral striations, fore margin weakly emarginate, slightly bulging. Gena equal to width of compound eye. Gena, face, and scape with white hairs, longest not exceeding length of the scape. Vertex with mixture of whitish and yellowish hairs of same length as on rest of face. Foveae of average width, occupying slightly more than half of distance between top of compound eye and lateral ocellus. Antennae dark, A4 apically and A5–12 lightened orange below, A3 equalling A4+5. Ocelloccipital distance equalling width of lateral ocellus. <bold><italic>Mesosoma</italic></bold>: Scutum and scutellum densely punctured, punctures separated by 1–1.5 puncture diameters, underlying surface of the scutum shagreened anteriorly, elsewhere and on the scutellum shiny. Episternum microreticulate, dull. Lateral faces of the propodeum shagreened, weakly shining. Hind face of propodeum microreticulate and weakly rugose, rugosity outlining the propodeal triangle which is itself rugose and therefore defined by the change in texture between rugosities (Fig. <xref ref-type="fig" rid="F10">65</xref>). Scutum and scutellum with very short and fine hairs, scarcely longer than width of lateral ocellus. Episternum and propodeum with longer white hair, never exceeding length of the scape. Legs dark, tarsi brown, pubescence brown. Femoral scopa white, tibial scopa dirty brown. Wings hyaline, venation brown, stigma dark brown. Nervulus slightly antefurcal. <bold><italic>Metasoma</italic></bold>: Tergites dark brown throughout with exception of two lateral black spots on T2 (Fig. <xref ref-type="fig" rid="F10">66</xref>). Tergites densely, finely, and evenly punctured, punctures separated by one puncture diameter. T2–4 with dense white hair bands that obscure underlying surface, on T2 interrupted medially, on T3–4 complete. T5–6 with thick brown hairs flanking pygidial plate, with a few white hairs laterally. Pygidial plate with slightly raised margin, centrally flat.</p><fig id="F10" position="float" orientation="portrait"><object-id xmlns:xlink="http://www.w3.org/1999/xlink" content-type="doi" xlink:type="simple">10.3897/zookeys.974.54794.figures63-66</object-id><object-id xmlns:xlink="http://www.w3.org/1999/xlink" content-type="arpha" xlink:type="simple">559B65A9-0817-5412-9A79-7AE87D4F5BF2</object-id><label>Figures 63–66.</label><caption><p><tp:taxon-name><tp:taxon-name-part taxon-name-part-type="genus" reg="Andrena">Andrena</tp:taxon-name-part> (<tp:taxon-name-part taxon-name-part-type="subgenus" reg="Nobandrena">Nobandrena</tp:taxon-name-part>) <tp:taxon-name-part taxon-name-part-type="species" reg="tenebricorpus">tenebricorpus</tp:taxon-name-part></tp:taxon-name> sp. nov. <bold>63</bold> female profile <bold>64</bold> female face <bold>65</bold> female propodeum <bold>66</bold> female tergites.</p></caption><graphic xmlns:xlink="http://www.w3.org/1999/xlink" xlink:href="zookeys-974-031-g010.jpg" position="float" orientation="portrait" xlink:type="simple" id="oo_460651.jpg"><uri content-type="original_file" xlink:type="simple">https://binary.pensoft.net/fig/460651</uri></graphic></fig><p><bold>Male.</bold> Unknown.</p></tp:treatment-sec><tp:treatment-sec sec-type="distribution" id="SECID0EZUDI"><title>Distribution.</title><p>South-western Morocco (Fig. <xref ref-type="fig" rid="F24">145b</xref>).</p></tp:treatment-sec><tp:treatment-sec sec-type="Floral preferences" id="SECID0EDVDI"><title>Floral preferences.</title><p>None recorded.</p></tp:treatment-sec><tp:treatment-sec sec-type="remarks" id="SECID0EIVDI"><title>Remarks.</title><p>Whilst <italic><tp:taxon-name><tp:taxon-name-part taxon-name-part-type="genus" reg="Andrena">A.</tp:taxon-name-part> <tp:taxon-name-part taxon-name-part-type="species" reg="tenebricorpus">tenebricorpus</tp:taxon-name-part></tp:taxon-name></italic> is structurally very similar to <italic><tp:taxon-name><tp:taxon-name-part taxon-name-part-type="genus" reg="Andrena">A.</tp:taxon-name-part> <tp:taxon-name-part taxon-name-part-type="species" reg="gafsensis">gafsensis</tp:taxon-name-part></tp:taxon-name></italic>, the subtle morphological differences suggest that <italic><tp:taxon-name><tp:taxon-name-part taxon-name-part-type="genus" reg="Andrena">A.</tp:taxon-name-part> <tp:taxon-name-part taxon-name-part-type="species" reg="tenebricorpus">tenebricorpus</tp:taxon-name-part></tp:taxon-name></italic> is distinct. Moreover, the Souss valley to the Guelmim region is bio-climatically quite distinct to the deserts of southern Tunisia and hosts many unique bee species within Morocco itself, further suggesting a distinct specific identity.</p></tp:treatment-sec><tp:treatment-sec sec-type="etymology" id="SECID0E3XDI"><title>Etymology.</title><p>The name <italic><tp:taxon-name><tp:taxon-name-part taxon-name-part-type="genus" reg="Andrena"/><tp:taxon-name-part taxon-name-part-type="species" reg="tenebricorpus">tenebricorpus</tp:taxon-name-part></tp:taxon-name></italic> from <italic>tenebris</italic> (dark) + <italic>corpus</italic> (body) was chosen because of the structural similarities between <italic><tp:taxon-name><tp:taxon-name-part taxon-name-part-type="genus" reg="Andrena">A.</tp:taxon-name-part> <tp:taxon-name-part taxon-name-part-type="species" reg="tenebricorpus">tenebricorpus</tp:taxon-name-part></tp:taxon-name></italic> and <italic><tp:taxon-name><tp:taxon-name-part taxon-name-part-type="genus" reg="Andrena">A.</tp:taxon-name-part> <tp:taxon-name-part taxon-name-part-type="species" reg="gafsensis">gafsensis</tp:taxon-name-part></tp:taxon-name></italic>, but without the same reddish colouration.</p></tp:treatment-sec><tp:treatment-sec><!--Section generated to contain objects referenced in tp:taxon-treatment.--><fig id="F9" position="float" orientation="portrait"><object-id xmlns:xlink="http://www.w3.org/1999/xlink" content-type="doi" xlink:type="simple">10.3897/zookeys.974.54794.figures55-62</object-id><object-id xmlns:xlink="http://www.w3.org/1999/xlink" content-type="arpha" xlink:type="simple">85047C18-0813-5DE5-A756-F205E1900D5C</object-id><label>Figures 55–62.</label><caption><p><tp:taxon-name><tp:taxon-name-part taxon-name-part-type="genus" reg="Andrena">Andrena</tp:taxon-name-part> (<tp:taxon-name-part taxon-name-part-type="subgenus" reg="Nobandrena">Nobandrena</tp:taxon-name-part>) <tp:taxon-name-part taxon-name-part-type="species" reg="gafsensis">gafsensis</tp:taxon-name-part></tp:taxon-name> sp. nov. <bold>55</bold> female profile <bold>56</bold> female face <bold>57</bold> female propodeum <bold>58</bold> female tergites <bold>59</bold> male profile <bold>60</bold> male face <bold>61</bold> male tergites <bold>62</bold> male genitalia.</p></caption><graphic xmlns:xlink="http://www.w3.org/1999/xlink" xlink:href="zookeys-974-031-g009.jpg" position="float" orientation="portrait" xlink:type="simple" id="oo_460650.jpg"><uri content-type="original_file" xlink:type="simple">https://binary.pensoft.net/fig/460650</uri></graphic></fig><fig id="F17" position="float" orientation="portrait"><object-id xmlns:xlink="http://www.w3.org/1999/xlink" content-type="doi" xlink:type="simple">10.3897/zookeys.974.54794.figures99-104</object-id><object-id xmlns:xlink="http://www.w3.org/1999/xlink" content-type="arpha" xlink:type="simple">3CE4DCFB-0AA6-5FFA-8254-BD38A9698266</object-id><label>Figures 99–104.</label><caption><p><tp:taxon-name><tp:taxon-name-part taxon-name-part-type="genus" reg="Andrena">Andrena</tp:taxon-name-part> (<tp:taxon-name-part taxon-name-part-type="subgenus" reg="Aciandrena">Aciandrena</tp:taxon-name-part>) <tp:taxon-name-part taxon-name-part-type="species" reg="fulica">fulica</tp:taxon-name-part></tp:taxon-name> Warncke, 1974 <bold>99</bold> male face <bold>100</bold> male genitalia. <tp:taxon-name><tp:taxon-name-part taxon-name-part-type="genus" reg="Andrena">Andrena</tp:taxon-name-part> (<tp:taxon-name-part taxon-name-part-type="subgenus" reg="Aciandrena">Aciandrena</tp:taxon-name-part>) <tp:taxon-name-part taxon-name-part-type="species" reg="fulica">fulica</tp:taxon-name-part> <tp:taxon-name-part taxon-name-part-type="subspecies" reg="astrella">astrella</tp:taxon-name-part></tp:taxon-name> Warncke, 1975 (Morocco) <bold>101</bold> male face <bold>102</bold> male genitalia (Spain) <bold>103</bold> male face <bold>104</bold> male genitalia.</p></caption><graphic xmlns:xlink="http://www.w3.org/1999/xlink" xlink:href="zookeys-974-031-g017.jpg" position="float" orientation="portrait" xlink:type="simple" id="oo_460658.jpg"><uri content-type="original_file" xlink:type="simple">https://binary.pensoft.net/fig/460658</uri></graphic></fig><fig id="F24" position="float" orientation="portrait"><object-id xmlns:xlink="http://www.w3.org/1999/xlink" content-type="doi" xlink:type="simple">10.3897/zookeys.974.54794.figure145</object-id><object-id xmlns:xlink="http://www.w3.org/1999/xlink" content-type="arpha" xlink:type="simple">343881B8-EAF7-5C28-B3D0-1D3DD0D0078F</object-id><label>Figure 145.</label><caption><p>Distribution of sampling locations of newly described species <bold>A</bold><italic><tp:taxon-name><tp:taxon-name-part taxon-name-part-type="genus" reg="Andrena">Andrena</tp:taxon-name-part> <tp:taxon-name-part taxon-name-part-type="species" reg="hebescens">hebescens</tp:taxon-name-part></tp:taxon-name></italic> (circles), <italic><tp:taxon-name><tp:taxon-name-part taxon-name-part-type="genus" reg="Andrena">Andrena</tp:taxon-name-part> <tp:taxon-name-part taxon-name-part-type="species" reg="semiadesus">semiadesus</tp:taxon-name-part></tp:taxon-name></italic> (squares) <bold>B</bold><italic><tp:taxon-name><tp:taxon-name-part taxon-name-part-type="genus" reg="Andrena">Andrena</tp:taxon-name-part> <tp:taxon-name-part taxon-name-part-type="species" reg="tenebricorpus">tenebricorpus</tp:taxon-name-part></tp:taxon-name></italic> (diamond), <italic><tp:taxon-name><tp:taxon-name-part taxon-name-part-type="genus" reg="Andrena">Andrena</tp:taxon-name-part> <tp:taxon-name-part taxon-name-part-type="species" reg="niveofacies">niveofacies</tp:taxon-name-part></tp:taxon-name></italic> (circle), <italic><tp:taxon-name><tp:taxon-name-part taxon-name-part-type="genus" reg="Andrena">Andrena</tp:taxon-name-part> <tp:taxon-name-part taxon-name-part-type="species" reg="triangulivalvis">triangulivalvis</tp:taxon-name-part></tp:taxon-name></italic> (triangle) <bold>C</bold><italic><tp:taxon-name><tp:taxon-name-part taxon-name-part-type="genus" reg="Andrena">Andrena</tp:taxon-name-part> <tp:taxon-name-part taxon-name-part-type="species" reg="sparsipunctata">sparsipunctata</tp:taxon-name-part></tp:taxon-name></italic> (circles), <italic><tp:taxon-name><tp:taxon-name-part taxon-name-part-type="genus" reg="Andrena">Andrena</tp:taxon-name-part> <tp:taxon-name-part taxon-name-part-type="species" reg="breviceps">breviceps</tp:taxon-name-part></tp:taxon-name></italic> (diamonds) <bold>D</bold><italic><tp:taxon-name><tp:taxon-name-part taxon-name-part-type="genus" reg="Andrena">Andrena</tp:taxon-name-part> <tp:taxon-name-part taxon-name-part-type="species" reg="acutidentis">acutidentis</tp:taxon-name-part></tp:taxon-name></italic> (squares), <italic><tp:taxon-name><tp:taxon-name-part taxon-name-part-type="genus" reg="Andrena">Andrena</tp:taxon-name-part> <tp:taxon-name-part taxon-name-part-type="species" reg="farinosoides">farinosoides</tp:taxon-name-part></tp:taxon-name></italic> (triangles), <italic><tp:taxon-name><tp:taxon-name-part taxon-name-part-type="genus" reg="Andrena">Andrena</tp:taxon-name-part> <tp:taxon-name-part taxon-name-part-type="species" reg="nigriclypeus">nigriclypeus</tp:taxon-name-part></tp:taxon-name></italic> (circle). Relief is indicated by shading, measured in meters above sea level.</p></caption><graphic xmlns:xlink="http://www.w3.org/1999/xlink" xlink:href="zookeys-974-031-g024.jpg" position="float" orientation="portrait" xlink:type="simple" id="oo_460665.jpg"><uri content-type="original_file" xlink:type="simple">https://binary.pensoft.net/fig/460665</uri></graphic></fig></tp:treatment-sec></tp:taxon-treatment>
