# Supplementary material for: An update and revision of the Andrena fauna of Morocco (Hymenoptera, Apoidea, Andrenidae) with the description of eleven new North African species
Source: Zookeys. 2020 Oct 7;974:31–92. doi: 10.3897/zookeys.974.54794 (PMC7557337; doi:10.3897/zookeys.974.54794)
Supplement: XML Treatment for Andrena (Notandrena) acutidentis [file zookeys.974.54794-treatment8.xml]

<!DOCTYPE tp:taxon-treatment
  PUBLIC "-//TaxonX//DTD Taxonomic Treatment Publishing DTD v0 20100105//EN" "tax-treatment-NSO.dtd">
<tp:taxon-treatment xmlns:tp="http://www.plazi.org/taxpub"><tp:treatment-meta><kwd-group><label>Taxon classification</label><kwd><named-content xmlns:xlink="http://www.w3.org/1999/xlink" content-type="kingdom">Animalia</named-content></kwd><kwd><named-content xmlns:xlink="http://www.w3.org/1999/xlink" content-type="order">Hymenoptera</named-content></kwd><kwd><named-content xmlns:xlink="http://www.w3.org/1999/xlink" content-type="family">Andrenidae</named-content></kwd></kwd-group><mixed-citation publication-type="journal"><person-group><name><surname>Wood</surname><given-names>Thomas James</given-names></name><name><surname>Michez</surname><given-names>Denis</given-names></name><name><surname>Cejas</surname><given-names>Diego</given-names></name><name><surname>Lhomme</surname><given-names>Patrick</given-names></name><name><surname>Rasmont</surname><given-names>Pierre</given-names></name></person-group><article-title>An update and revision of the <italic><tp:taxon-name><tp:taxon-name-part taxon-name-part-type="genus" reg="Andrena">Andrena</tp:taxon-name-part></tp:taxon-name></italic> fauna of Morocco (<tp:taxon-name><tp:taxon-name-part taxon-name-part-type="order">Hymenoptera</tp:taxon-name-part></tp:taxon-name>, <tp:taxon-name><tp:taxon-name-part taxon-name-part-type="superfamily">Apoidea</tp:taxon-name-part></tp:taxon-name>, <tp:taxon-name><tp:taxon-name-part taxon-name-part-type="family">Andrenidae</tp:taxon-name-part></tp:taxon-name>) with the description of eleven new North African species</article-title><source>Zookeys</source><day>07</day><month>10</month><year>2020</year><volume>974</volume><fpage>31</fpage><lpage>92</lpage><pub-id pub-id-type="doi">10.3897/zookeys.974.54794</pub-id></mixed-citation></tp:treatment-meta><tp:nomenclature><tp:taxon-name><object-id xmlns:xlink="http://www.w3.org/1999/xlink" content-type="arpha" xlink:type="simple">79395A28-0E7C-509D-8C1D-A3FDF70D963D</object-id>
              <tp:taxon-name-part taxon-name-part-type="genus" reg="Andrena">Andrena</tp:taxon-name-part> (<tp:taxon-name-part taxon-name-part-type="subgenus" reg="Notandrena">Notandrena</tp:taxon-name-part>) <tp:taxon-name-part taxon-name-part-type="species" reg="acutidentis">acutidentis</tp:taxon-name-part><object-id xmlns:xlink="http://www.w3.org/1999/xlink" content-type="zoobank" xlink:type="simple">http://zoobank.org/4F7E28FC-64A4-43D8-AE09-3A7B7E63FA2F</object-id></tp:taxon-name><tp:taxon-authority>Wood</tp:taxon-authority><tp:taxon-status xmlns:xlink="http://www.w3.org/1999/xlink" xlink:type="simple">sp. nov.</tp:taxon-status><xref ref-type="fig" rid="F11">Figures 67–70</xref><xref ref-type="fig" rid="F12">, 71–76</xref></tp:nomenclature><tp:treatment-sec sec-type="material" id="SECID0EL2DI"><title>Material.</title><p><bold><italic>Holotype</italic></bold>: Morocco: Souss-Massa, 10 km SE Ait Baha, 18.iv.1996, 1♀, leg. M. Schwarz. Deposited in the <abbrev xmlns:xlink="http://www.w3.org/1999/xlink" content-type="institution" xlink:title="Oberösterreich Landesmusum, Linz, Austria" id="ABBRID0E62DI" xlink:type="simple">OÖLM</abbrev>. <bold><italic>Paratypes</italic></bold>: Morocco: Souss-Massa, 10 km SE Ait Baha, 18.iv.1996, 2♂, 2♀, leg. M. Schwarz; 20.iv.1996, 2♂, leg. M. Schwarz; Souss-Massa, 10 km W Tiznit, 6.v.1995, 5♂, 1♀, leg. Mi. Halada, <abbrev xmlns:xlink="http://www.w3.org/1999/xlink" content-type="institution" xlink:title="Oberösterreich Landesmusum, Linz, Austria" id="ABBRID0EH3DI" xlink:type="simple">OÖLM</abbrev>; Souss-Massa, 30 km SE Taliouine, 17.iv.1996, 3♀, leg. M. Schwarz, <abbrev xmlns:xlink="http://www.w3.org/1999/xlink" content-type="institution" xlink:title="Oberösterreich Landesmusum, Linz, Austria" id="ABBRID0EM3DI" xlink:type="simple">OÖLM</abbrev>; Souss-Massa, Biougra-Tafraout, 13.ii.1987, 1♂, leg H. Teunissen, <abbrev xmlns:xlink="http://www.w3.org/1999/xlink" content-type="institution" xlink:title="National Museum of Natural History Naturalis, Leiden, the Netherlands" id="ABBRID0ER3DI" xlink:type="simple">NMNL</abbrev>. Paratypes are deposited at the <abbrev xmlns:xlink="http://www.w3.org/1999/xlink" content-type="institution" xlink:title="Oberösterreich Landesmusum, Linz, Austria" id="ABBRID0E63DI" xlink:type="simple">OÖLM</abbrev> and <abbrev xmlns:xlink="http://www.w3.org/1999/xlink" content-type="institution" xlink:title="National Museum of Natural History Naturalis, Leiden, the Netherlands" id="ABBRID0EE4DI" xlink:type="simple">NMNL</abbrev>, with a male and female retained in the personal collection of <abbrev xmlns:xlink="http://www.w3.org/1999/xlink" xlink:title="Thomas Wood personal collection, Mons, Belgium" id="ABBRID0ES4DI" xlink:type="simple">TJW</abbrev>.</p></tp:treatment-sec><tp:treatment-sec sec-type="diagnosis" id="SECID0EW4DI"><title>Diagnosis.</title><p>A small <tp:taxon-name><tp:taxon-name-part taxon-name-part-type="genus" reg="Notandrena">Notandrena</tp:taxon-name-part></tp:taxon-name> recognised in the subgenus by the dorsolateral angle of the pronotum with a transverse ridge, the clearly punctured metasoma, and the weakly rugose (not shagreened) propodeal triangle. Because of its small size it can be placed into the <italic><tp:taxon-name><tp:taxon-name-part taxon-name-part-type="genus" reg="Andrena"/><tp:taxon-name-part taxon-name-part-type="species" reg="nitidiuscula">nitidiuscula</tp:taxon-name-part></tp:taxon-name></italic> group, and it is most similar to <italic><tp:taxon-name><tp:taxon-name-part taxon-name-part-type="genus" reg="Andrena">A.</tp:taxon-name-part> <tp:taxon-name-part taxon-name-part-type="species" reg="fulvicornis">fulvicornis</tp:taxon-name-part></tp:taxon-name></italic> Schenck, 1853 (see also species newly recorded for Morocco below). It differs by the clypeus which has a central, shining, impunctate line (Fig. <xref ref-type="fig" rid="F11">68</xref>, evenly punctured and shagreened in <italic><tp:taxon-name><tp:taxon-name-part taxon-name-part-type="genus" reg="Andrena">A.</tp:taxon-name-part> <tp:taxon-name-part taxon-name-part-type="species" reg="fulvicornis">fulvicornis</tp:taxon-name-part></tp:taxon-name></italic>) and the shiny scutum and scutellum (Fig. <xref ref-type="fig" rid="F11">69</xref>, shagreened and dull in <italic><tp:taxon-name><tp:taxon-name-part taxon-name-part-type="genus" reg="Andrena">A.</tp:taxon-name-part> <tp:taxon-name-part taxon-name-part-type="species" reg="fulvicornis">fulvicornis</tp:taxon-name-part></tp:taxon-name></italic>).</p><p>The male can easily be recognised as a <italic><tp:taxon-name><tp:taxon-name-part taxon-name-part-type="genus" reg="Notandrena">Notandrena</tp:taxon-name-part></tp:taxon-name></italic> because of the greatly enlarged and carinate gena (Fig. <xref ref-type="fig" rid="F12">73</xref>) and the broadened apex of the gonostyli in combination with a punctured metasoma (Fig. <xref ref-type="fig" rid="F12">75</xref>). It can be further recognised within the <italic><tp:taxon-name><tp:taxon-name-part taxon-name-part-type="genus" reg="Notandrena">Notandrena</tp:taxon-name-part></tp:taxon-name></italic> by the shape of the genitalia which are short and compact (Fig. <xref ref-type="fig" rid="F12">76</xref>), placing it close to species like <italic><tp:taxon-name><tp:taxon-name-part taxon-name-part-type="genus" reg="Andrena">A.</tp:taxon-name-part> <tp:taxon-name-part taxon-name-part-type="species" reg="chrysosceles">chrysosceles</tp:taxon-name-part></tp:taxon-name></italic>, <italic><tp:taxon-name><tp:taxon-name-part taxon-name-part-type="genus" reg="Andrena">A.</tp:taxon-name-part> <tp:taxon-name-part taxon-name-part-type="species" reg="fulvicornis">fulvicornis</tp:taxon-name-part></tp:taxon-name></italic>, <italic><tp:taxon-name><tp:taxon-name-part taxon-name-part-type="genus" reg="Andrena">A.</tp:taxon-name-part> <tp:taxon-name-part taxon-name-part-type="species" reg="nitidiuscula">nitidiuscula</tp:taxon-name-part></tp:taxon-name></italic>, and <italic><tp:taxon-name><tp:taxon-name-part taxon-name-part-type="genus" reg="Andrena">A.</tp:taxon-name-part> <tp:taxon-name-part taxon-name-part-type="species" reg="pallitarsis">pallitarsis</tp:taxon-name-part></tp:taxon-name></italic> (see illustrations in <xref ref-type="bibr" rid="B39">Schmid-Egger and Scheuchl 1997</xref>). However, the apices of the gonostyli are produced into points whereas they are rounded in the other species, the clypeus is yellow (Fig. <xref ref-type="fig" rid="F12">72</xref>, black in species like <italic><tp:taxon-name><tp:taxon-name-part taxon-name-part-type="genus" reg="Andrena">A.</tp:taxon-name-part> <tp:taxon-name-part taxon-name-part-type="species" reg="fulvicornis">fulvicornis</tp:taxon-name-part></tp:taxon-name></italic> and <italic><tp:taxon-name><tp:taxon-name-part taxon-name-part-type="genus" reg="Andrena">A.</tp:taxon-name-part> <tp:taxon-name-part taxon-name-part-type="species" reg="nitidiuscula">nitidiuscula</tp:taxon-name-part></tp:taxon-name></italic>), and the apex of sternite 8 is also emarginate. The combination of these characters is unique.</p></tp:treatment-sec><tp:treatment-sec sec-type="description" id="SECID0EAIAK"><title>Description.</title><p><bold>Female</bold>: Body length 8–8.5 mm (Fig. <xref ref-type="fig" rid="F11">67</xref>). <bold><italic>Head</italic></bold>: Black, head wider than long (Fig. <xref ref-type="fig" rid="F11">68</xref>). Clypeus broad, evenly arched, evenly punctured, punctured separated by one puncture diameter with the exception of clear impunctate line in centre equivalent to two puncture diameters. Underlying surface weakly shagreened, shining. Process of labrum trapezoidal, weakly emarginate. Gena broad, 1.2 times wider than width of compound eye, clearly and evenly punctured, punctures separated by one puncture diameter, underlying surface close to the compound eye shining, becoming shagreened towards the hind margin of the vertex, punctures becoming obscure. Gena, vertex, and face with moderate brown hairs, never exceeding the scape in length. Foveae of average width, occupying half distance between top of compound eye and lateral ocellus. Antennae dark, A4 apically and A5–12 lightened orange below, A3 slightly shorter than A4+5+6. Ocelloccipital distance short, ½ width of lateral ocellus. <bold><italic>Mesosoma</italic></bold>: Scutum and scutellum moderately densely punctured, punctures separated by 1–1.5 puncture diameters, underlying surface weakly shagreened, generally shiny (Fig. <xref ref-type="fig" rid="F11">69</xref>). Scutum and scutellum with short, fine, brownish hair. Episternum and propodeum microreticulate, dull, propodeal triangle clearly marked by a faint carina, propodeal triangle weakly rugose. Episternum and propodeum with longer brownish-whitish hair, not exceeding length of the scape, propodeal corbiculae well defined. Legs dark, tarsi lightened brown, pubescence yellowish to whitish. Femoral and tibial scopa white. Wings hyaline, venation and stigma dark brown. Nervulus interstitial. <bold><italic>Metasoma</italic></bold>: Tergites dark, margins slightly lightened yellow to light brown (Fig. <xref ref-type="fig" rid="F11">70</xref>). T1 moderately punctured, puncture separated by 2–3 puncture diameters, T2–4 more densely punctured, punctures separated by 1–1.5 puncture diameters, underlying surface weakly shagreened, shining. T2–4 with thin hairbands of yellowish-white hairs, on T2+3 broadly interrupted, on T4 complete. T5+6 with a fringe of golden hairs.</p><p><bold>Male.</bold> Body length 8 mm (Fig. <xref ref-type="fig" rid="F12">71</xref>). <bold><italic>Head</italic></bold>: Black, head wider than long (Fig. <xref ref-type="fig" rid="F12">72</xref>). Clypeus broad, evenly arched, entirely yellow with exception of two small dark triangles laterally. Process of labrum narrow, longer than broad, emarginate. Gena substantially wider than width of compound eye, angulate with distinct upper and lower corner, carinate (Fig. <xref ref-type="fig" rid="F12">73</xref>). Genal punctation and sculpturing as in female. Gena, face, vertex, and scape with white hairs, longest equalling scape in length. Antennae dark, A3 apically and A4–13 lightened orange below, A3 equalling A4+5. Ocelloccipital distance short, 2/3 width of lateral ocellus. <bold><italic>Mesosoma</italic></bold>: Mesosomal sculpturing and pubescence as in the female (Fig. <xref ref-type="fig" rid="F12">74</xref>). Legs brown, tarsi light brown, pubescence whitish. Wings hyaline, venation and stigma dark brown. Nervulus slightly antefurcal. <bold><italic>Metasoma</italic></bold>: Tergites brownish, punctation and sculpturing as in the female (Fig. <xref ref-type="fig" rid="F12">75</xref>). Tergites 2–4 with very thin and faint white hair bands, very broadly interrupted. Sternite 8 apically emarginate and bilobed. Genitalia short and compact (Fig. <xref ref-type="fig" rid="F12">76</xref>), gonocoxites not forming points, dorsal surface shagreened in a manner reminiscent of <italic><tp:taxon-name><tp:taxon-name-part taxon-name-part-type="genus" reg="Zonandrena">Zonandrena</tp:taxon-name-part></tp:taxon-name></italic>. Gonostyli forming a point.</p><fig id="F11" position="float" orientation="portrait"><object-id xmlns:xlink="http://www.w3.org/1999/xlink" content-type="doi" xlink:type="simple">10.3897/zookeys.974.54794.figures67-70</object-id><object-id xmlns:xlink="http://www.w3.org/1999/xlink" content-type="arpha" xlink:type="simple">B427D2B9-AC81-5065-8E55-9CA6E5627CE8</object-id><label>Figures 67–70.</label><caption><p><tp:taxon-name><tp:taxon-name-part taxon-name-part-type="genus" reg="Andrena">Andrena</tp:taxon-name-part> (<tp:taxon-name-part taxon-name-part-type="subgenus" reg="Notandrena">Notandrena</tp:taxon-name-part>) <tp:taxon-name-part taxon-name-part-type="species" reg="acutidentis">acutidentis</tp:taxon-name-part></tp:taxon-name> sp. nov. <bold>67</bold> female profile <bold>68</bold> female face <bold>69</bold> female dorsum <bold>70</bold> female tergites.</p></caption><graphic xmlns:xlink="http://www.w3.org/1999/xlink" xlink:href="zookeys-974-031-g011.jpg" position="float" orientation="portrait" xlink:type="simple" id="oo_460652.jpg"><uri content-type="original_file" xlink:type="simple">https://binary.pensoft.net/fig/460652</uri></graphic></fig></tp:treatment-sec><tp:treatment-sec sec-type="distribution" id="SECID0EYNAK"><title>Distribution.</title><p>The Souss valley in south-western Morocco (Fig. <xref ref-type="fig" rid="F24">145d</xref>).</p></tp:treatment-sec><tp:treatment-sec sec-type="Floral preferences" id="SECID0ECOAK"><title>Floral preferences.</title><p>None recorded. Other members of the <italic><tp:taxon-name><tp:taxon-name-part taxon-name-part-type="genus" reg="Notandrena">Notandrena</tp:taxon-name-part></tp:taxon-name></italic> are associated with <tp:taxon-name><tp:taxon-name-part taxon-name-part-type="family">Apiaceae</tp:taxon-name-part></tp:taxon-name> (<xref ref-type="bibr" rid="B61">Wood et al. 2020a</xref>).</p></tp:treatment-sec><tp:treatment-sec sec-type="etymology" id="SECID0EBPAK"><title>Etymology.</title><p>The name <italic>acuti</italic> (sharp) + <italic>dentis</italic> (teeth) was chosen because of the male genitalia where the apices of the gonostyli are produced into points in contrast to other members of this group where they are rounded.</p><fig id="F12" position="float" orientation="portrait"><object-id xmlns:xlink="http://www.w3.org/1999/xlink" content-type="doi" xlink:type="simple">10.3897/zookeys.974.54794.figures71-76</object-id><object-id xmlns:xlink="http://www.w3.org/1999/xlink" content-type="arpha" xlink:type="simple">E9F7C8E7-1FDD-5FA7-A379-4184CC0CC1D5</object-id><label>Figures 71–76.</label><caption><p><tp:taxon-name><tp:taxon-name-part taxon-name-part-type="genus" reg="Andrena">Andrena</tp:taxon-name-part> (<tp:taxon-name-part taxon-name-part-type="subgenus" reg="Notandrena">Notandrena</tp:taxon-name-part>) <tp:taxon-name-part taxon-name-part-type="species" reg="acutidentis">acutidentis</tp:taxon-name-part></tp:taxon-name> sp. nov. <bold>71</bold> male profile <bold>72</bold> male face <bold>73</bold> male gena <bold>74</bold> male dorsum <bold>75</bold> male tergites <bold>76</bold> male genitalia.</p></caption><graphic xmlns:xlink="http://www.w3.org/1999/xlink" xlink:href="zookeys-974-031-g012.jpg" position="float" orientation="portrait" xlink:type="simple" id="oo_460653.jpg"><uri content-type="original_file" xlink:type="simple">https://binary.pensoft.net/fig/460653</uri></graphic></fig></tp:treatment-sec><tp:treatment-sec><!--Section generated to contain objects referenced in tp:taxon-treatment.--><fig id="F24" position="float" orientation="portrait"><object-id xmlns:xlink="http://www.w3.org/1999/xlink" content-type="doi" xlink:type="simple">10.3897/zookeys.974.54794.figure145</object-id><object-id xmlns:xlink="http://www.w3.org/1999/xlink" content-type="arpha" xlink:type="simple">343881B8-EAF7-5C28-B3D0-1D3DD0D0078F</object-id><label>Figure 145.</label><caption><p>Distribution of sampling locations of newly described species <bold>A</bold><italic><tp:taxon-name><tp:taxon-name-part taxon-name-part-type="genus" reg="Andrena">Andrena</tp:taxon-name-part> <tp:taxon-name-part taxon-name-part-type="species" reg="hebescens">hebescens</tp:taxon-name-part></tp:taxon-name></italic> (circles), <italic><tp:taxon-name><tp:taxon-name-part taxon-name-part-type="genus" reg="Andrena">Andrena</tp:taxon-name-part> <tp:taxon-name-part taxon-name-part-type="species" reg="semiadesus">semiadesus</tp:taxon-name-part></tp:taxon-name></italic> (squares) <bold>B</bold><italic><tp:taxon-name><tp:taxon-name-part taxon-name-part-type="genus" reg="Andrena">Andrena</tp:taxon-name-part> <tp:taxon-name-part taxon-name-part-type="species" reg="tenebricorpus">tenebricorpus</tp:taxon-name-part></tp:taxon-name></italic> (diamond), <italic><tp:taxon-name><tp:taxon-name-part taxon-name-part-type="genus" reg="Andrena">Andrena</tp:taxon-name-part> <tp:taxon-name-part taxon-name-part-type="species" reg="niveofacies">niveofacies</tp:taxon-name-part></tp:taxon-name></italic> (circle), <italic><tp:taxon-name><tp:taxon-name-part taxon-name-part-type="genus" reg="Andrena">Andrena</tp:taxon-name-part> <tp:taxon-name-part taxon-name-part-type="species" reg="triangulivalvis">triangulivalvis</tp:taxon-name-part></tp:taxon-name></italic> (triangle) <bold>C</bold><italic><tp:taxon-name><tp:taxon-name-part taxon-name-part-type="genus" reg="Andrena">Andrena</tp:taxon-name-part> <tp:taxon-name-part taxon-name-part-type="species" reg="sparsipunctata">sparsipunctata</tp:taxon-name-part></tp:taxon-name></italic> (circles), <italic><tp:taxon-name><tp:taxon-name-part taxon-name-part-type="genus" reg="Andrena">Andrena</tp:taxon-name-part> <tp:taxon-name-part taxon-name-part-type="species" reg="breviceps">breviceps</tp:taxon-name-part></tp:taxon-name></italic> (diamonds) <bold>D</bold><italic><tp:taxon-name><tp:taxon-name-part taxon-name-part-type="genus" reg="Andrena">Andrena</tp:taxon-name-part> <tp:taxon-name-part taxon-name-part-type="species" reg="acutidentis">acutidentis</tp:taxon-name-part></tp:taxon-name></italic> (squares), <italic><tp:taxon-name><tp:taxon-name-part taxon-name-part-type="genus" reg="Andrena">Andrena</tp:taxon-name-part> <tp:taxon-name-part taxon-name-part-type="species" reg="farinosoides">farinosoides</tp:taxon-name-part></tp:taxon-name></italic> (triangles), <italic><tp:taxon-name><tp:taxon-name-part taxon-name-part-type="genus" reg="Andrena">Andrena</tp:taxon-name-part> <tp:taxon-name-part taxon-name-part-type="species" reg="nigriclypeus">nigriclypeus</tp:taxon-name-part></tp:taxon-name></italic> (circle). Relief is indicated by shading, measured in meters above sea level.</p></caption><graphic xmlns:xlink="http://www.w3.org/1999/xlink" xlink:href="zookeys-974-031-g024.jpg" position="float" orientation="portrait" xlink:type="simple" id="oo_460665.jpg"><uri content-type="original_file" xlink:type="simple">https://binary.pensoft.net/fig/460665</uri></graphic></fig></tp:treatment-sec><ref-list><ref id="B39"><mixed-citation xmlns:xlink="http://www.w3.org/1999/xlink" xlink:type="simple"><person-group><name name-style="western"><surname>Schmid-Egger</surname><given-names>C</given-names></name><name name-style="western"><surname>Scheuchl</surname><given-names>E</given-names></name></person-group> (<year>1997</year>) <source>Illustrierte Bestimmungstabellen der Wildbienen Deutschlands und Österreichs und Berücksichtigung der Arten der Schweiz. Band III <tp:taxon-name><tp:taxon-name-part taxon-name-part-type="family">Andrenidae</tp:taxon-name-part></tp:taxon-name>.</source><publisher-name>Apollo Books</publisher-name>, <publisher-loc>Denmark</publisher-loc>, <size units="page">180 pp</size>.</mixed-citation></ref><ref id="B61"><mixed-citation xmlns:xlink="http://www.w3.org/1999/xlink" xlink:type="simple"><person-group><name name-style="western"><surname>Wood</surname><given-names>TJ</given-names></name><name name-style="western"><surname>Cross</surname><given-names>I</given-names></name><name name-style="western"><surname>Baldock</surname><given-names>DW</given-names></name></person-group> (<year>2020a</year>) <article-title>Updates to the bee fauna of Portugal with the description of three new Iberian <italic><tp:taxon-name><tp:taxon-name-part taxon-name-part-type="genus">Andrena</tp:taxon-name-part></tp:taxon-name></italic> species (<tp:taxon-name><tp:taxon-name-part taxon-name-part-type="order">Hymenoptera</tp:taxon-name-part></tp:taxon-name>: <tp:taxon-name><tp:taxon-name-part taxon-name-part-type="superfamily">Apoidea</tp:taxon-name-part></tp:taxon-name>: <tp:taxon-name><tp:taxon-name-part taxon-name-part-type="clade">Anthophila</tp:taxon-name-part></tp:taxon-name>).</article-title><source>Zootaxa</source><volume>4790</volume>: <fpage>201</fpage>–<lpage>228</lpage>. <ext-link xlink:type="simple" ext-link-type="doi" xlink:href="10.11646/zootaxa.4790.2.1">https://doi.org/10.11646/zootaxa.4790.2.1</ext-link></mixed-citation></ref></ref-list></tp:taxon-treatment>
