# Supplementary material for: An update and revision of the Andrena fauna of Morocco (Hymenoptera, Apoidea, Andrenidae) with the description of eleven new North African species
Source: Zookeys. 2020 Oct 7;974:31–92. doi: 10.3897/zookeys.974.54794 (PMC7557337; doi:10.3897/zookeys.974.54794)
Supplement: XML Treatment for Andrena (Poecilandrena) nigriclypeus [file zookeys.974.54794-treatment9.xml]

<!DOCTYPE tp:taxon-treatment
  PUBLIC "-//TaxonX//DTD Taxonomic Treatment Publishing DTD v0 20100105//EN" "tax-treatment-NSO.dtd">
<tp:taxon-treatment xmlns:tp="http://www.plazi.org/taxpub"><tp:treatment-meta><kwd-group><label>Taxon classification</label><kwd><named-content xmlns:xlink="http://www.w3.org/1999/xlink" content-type="kingdom">Animalia</named-content></kwd><kwd><named-content xmlns:xlink="http://www.w3.org/1999/xlink" content-type="order">Hymenoptera</named-content></kwd><kwd><named-content xmlns:xlink="http://www.w3.org/1999/xlink" content-type="family">Andrenidae</named-content></kwd></kwd-group><mixed-citation publication-type="journal"><person-group><name><surname>Wood</surname><given-names>Thomas James</given-names></name><name><surname>Michez</surname><given-names>Denis</given-names></name><name><surname>Cejas</surname><given-names>Diego</given-names></name><name><surname>Lhomme</surname><given-names>Patrick</given-names></name><name><surname>Rasmont</surname><given-names>Pierre</given-names></name></person-group><article-title>An update and revision of the <italic><tp:taxon-name><tp:taxon-name-part taxon-name-part-type="genus" reg="Andrena">Andrena</tp:taxon-name-part></tp:taxon-name></italic> fauna of Morocco (<tp:taxon-name><tp:taxon-name-part taxon-name-part-type="order">Hymenoptera</tp:taxon-name-part></tp:taxon-name>, <tp:taxon-name><tp:taxon-name-part taxon-name-part-type="superfamily">Apoidea</tp:taxon-name-part></tp:taxon-name>, <tp:taxon-name><tp:taxon-name-part taxon-name-part-type="family">Andrenidae</tp:taxon-name-part></tp:taxon-name>) with the description of eleven new North African species</article-title><source>Zookeys</source><day>07</day><month>10</month><year>2020</year><volume>974</volume><fpage>31</fpage><lpage>92</lpage><pub-id pub-id-type="doi">10.3897/zookeys.974.54794</pub-id></mixed-citation></tp:treatment-meta><tp:nomenclature><tp:taxon-name><object-id xmlns:xlink="http://www.w3.org/1999/xlink" content-type="arpha" xlink:type="simple">86C1DF05-B8F9-51E7-9A03-8E7B1226AC9D</object-id>
              <tp:taxon-name-part taxon-name-part-type="genus" reg="Andrena">Andrena</tp:taxon-name-part> (<tp:taxon-name-part taxon-name-part-type="subgenus" reg="Poecilandrena">Poecilandrena</tp:taxon-name-part>) <tp:taxon-name-part taxon-name-part-type="species" reg="nigriclypeus">nigriclypeus</tp:taxon-name-part><object-id xmlns:xlink="http://www.w3.org/1999/xlink" content-type="zoobank" xlink:type="simple">http://zoobank.org/53B24FC1-90C7-41A2-8CB2-1AC4E226C2C5</object-id></tp:taxon-name><tp:taxon-authority>Wood</tp:taxon-authority><tp:taxon-status xmlns:xlink="http://www.w3.org/1999/xlink" xlink:type="simple">sp. nov.</tp:taxon-status><xref ref-type="fig" rid="F13">Figures 77–82</xref></tp:nomenclature><tp:treatment-sec sec-type="material" id="SECID0E3SAK"><title>Material.</title><p><bold><italic>Holotype</italic></bold>: Algeria: Tlemcen, 20 km N de Maghnia, Bab Taza, <named-content xmlns:xlink="http://www.w3.org/1999/xlink" content-type="dwc:verbatimCoordinates" xlink:type="simple"><named-content content-type="geo-json" specific-use="{&#34;type&#34;:&#34;Point&#34;,&#34;coordinates&#34;:[-1.762200,34.968000]}" id="NCID0EKTAK" xlink:type="simple">34.968N, -1.7622W</named-content></named-content>, 9.iv.1983, 1♂, leg. R. Leys &amp; P. v. d. Hurk. Deposited in the <abbrev xmlns:xlink="http://www.w3.org/1999/xlink" content-type="institution" xlink:title="National Museum of Natural History Naturalis, Leiden, the Netherlands" id="ABBRID0EYTAK" xlink:type="simple">NMNL</abbrev>.</p></tp:treatment-sec><tp:treatment-sec sec-type="diagnosis" id="SECID0E4TAK"><title>Diagnosis.</title><p>The subgenus <tp:taxon-name><tp:taxon-name-part taxon-name-part-type="subgenus" reg="Poecilandrena">Poecilandrena</tp:taxon-name-part></tp:taxon-name> is poorly defined and has been treated as a wastebasket for species with few apomorphies (<xref ref-type="bibr" rid="B30">Pisanty et al. 2018</xref>), and so unsurprisingly it has been found to be strongly polyphyletic, containing at least five clades (<xref ref-type="bibr" rid="B28">Pisanty et al. 2020</xref>), and in future revisions, only the <italic>labiata</italic> and <italic>viridescens</italic> groups are likely to remain in the <italic><tp:taxon-name><tp:taxon-name-part taxon-name-part-type="genus" reg="Poecilandrena">Poecilandrena</tp:taxon-name-part></tp:taxon-name></italic>. However, until this point it is desirable to keep superficially similar species together, even if the subgenus itself is clearly polyphyletic, so that they may be dealt with together in future revisions. Based on the criteria outlined by <xref ref-type="bibr" rid="B30">Pisanty et al. (2018)</xref>, <italic><tp:taxon-name><tp:taxon-name-part taxon-name-part-type="genus" reg="Andrena">A.</tp:taxon-name-part> <tp:taxon-name-part taxon-name-part-type="species" reg="nigriclypeus">nigriclypeus</tp:taxon-name-part></tp:taxon-name></italic> can be placed into the <italic><tp:taxon-name><tp:taxon-name-part taxon-name-part-type="genus" reg="Poecilandrena">Poecilandrena</tp:taxon-name-part></tp:taxon-name></italic><italic>sensu lato</italic> by the combination of small body size (&lt; 10 mm), red marked abdomen, non-carinate pronotum, mesepisternum weakly areolate with large, spaced shallow punctures, propodeal triangle moderately rugose, genal area not broadened, and sternite eight columnar.</p><p>Currently only one species of <italic><tp:taxon-name><tp:taxon-name-part taxon-name-part-type="genus" reg="Poecilandrena">Poecilandrena</tp:taxon-name-part></tp:taxon-name></italic><italic>sensu lato</italic> is known from North Africa, the similarly red-marked <italic><tp:taxon-name><tp:taxon-name-part taxon-name-part-type="genus" reg="Andrena">A.</tp:taxon-name-part> <tp:taxon-name-part taxon-name-part-type="species" reg="maximiliani">maximiliani</tp:taxon-name-part></tp:taxon-name></italic> Scheuchl, 2009 which was described from Tunisia (see <xref ref-type="bibr" rid="B34">Scheuchl 2009</xref> for discussion of previous unconfirmed records of <italic><tp:taxon-name><tp:taxon-name-part taxon-name-part-type="genus" reg="Poecilandrena">Poecilandrena</tp:taxon-name-part></tp:taxon-name></italic> from North Africa). <italic><tp:taxon-name><tp:taxon-name-part taxon-name-part-type="genus" reg="Andrena">Andrena</tp:taxon-name-part> <tp:taxon-name-part taxon-name-part-type="species" reg="nigriclypeus">nigriclypeus</tp:taxon-name-part></tp:taxon-name></italic> is similar to <italic><tp:taxon-name><tp:taxon-name-part taxon-name-part-type="genus" reg="Andrena">A.</tp:taxon-name-part> <tp:taxon-name-part taxon-name-part-type="species" reg="maximiliani">maximiliani</tp:taxon-name-part></tp:taxon-name></italic> as both have male genitalia with pronounced but apically truncate (square-ended) gonocoxal teeth. However, it can be easily separated because the clypeus is black, not yellow, and the gonostyli are completely different, small and narrow and with a shallow emargination in the outer edge before the apex whereas in <italic><tp:taxon-name><tp:taxon-name-part taxon-name-part-type="genus" reg="Andrena">A.</tp:taxon-name-part> <tp:taxon-name-part taxon-name-part-type="species" reg="maximiliani">maximiliani</tp:taxon-name-part></tp:taxon-name></italic> they are long, broad, and flattened. The only other similar species is <italic><tp:taxon-name><tp:taxon-name-part taxon-name-part-type="genus" reg="Andrena">A.</tp:taxon-name-part> <tp:taxon-name-part taxon-name-part-type="species" reg="paradisaea">paradisaea</tp:taxon-name-part></tp:taxon-name></italic> Warncke, 1975 from Turkey which has a red abdomen and a black clypeus in the male. However, this species has clearly hooked hind tibial spurs and the genitalia are completely different with a broad-based penis valve, spatula-shaped gonostyli with an evenly rounded outer margin, and pointed gonocoxal teeth (see photograph in <xref ref-type="bibr" rid="B30">Pisanty et al. 2018</xref>: fig. 122).</p></tp:treatment-sec><tp:treatment-sec sec-type="description" id="SECID0EY3AK"><title>Description.</title><p><bold>Female</bold>: Unknown.</p><p><bold>Male.</bold> Body length 8 mm (Fig. <xref ref-type="fig" rid="F13">77</xref>). <bold><italic>Head</italic></bold>: Black, slightly broader than long (Fig. <xref ref-type="fig" rid="F13">78</xref>). Clypeus domed, centrally slightly flattened therefore appearing weakly three-faced. Front 2/3<sup>rds</sup> weakly shagreened, broadly shiny, basal 1/3 and lateral areas strongly shagreened, dull. Shiny area unevenly punctured, punctures separated by 1–2 puncture diameters, puncture density increases slightly in dull areas, punctures separated by one puncture diameter. Process of labrum rectangular, two times broader than long. Gena and vertex with white hairs, turning to black hairs on gena behind dorsal 1/3 of compound eyes (Fig. <xref ref-type="fig" rid="F13">79</xref>). Scape with short white hairs, lower paraocular areas and areas around the antennal insertions with mixture of black and white hairs. None of the facial pubescence exceeds scape in length. A1–3 dark, A4–13 dark brown, A3 equalling A4+5. Ocelloccipital distance short, ½ width of lateral ocellus. <bold><italic>Mesosoma</italic></bold>: Scutum and scutellum densely shagreened, dull, slightly shiny centrally. Surface evenly and weakly punctured, punctures separated by 1–2 puncture diameters. Episternum and propodeum strongly microreticulate, with weak raised reticulation, very weakly shining. Episternum with very shallow wide punctures between raised reticulation. Propodeal triangle well-marked with raised external carina, internal surface with weakly raised longitudinal rugosity. Legs dark, tarsal segments 2–5 on first two pairs of legs and all segments including the basitarsi on hind legs lightened dark red-orange (Fig. <xref ref-type="fig" rid="F13">77</xref>). Wings hyaline, venation amber, nervulus interstitial. <bold><italic>Metasoma</italic></bold>: T1 predominantly dark, red-marked only on apical margin, T2–4 red, T5–6 black (Fig. <xref ref-type="fig" rid="F13">80</xref>). T2–5 with apical margins lightened yellow, slightly hyaline apically. All tergites densely and uniformly punctate, punctures separated by 0.5 puncture diameters, underlying surface finely shagreened, weakly shining. T6+7 with short golden hairs. S8 arched, centrally at vertical apex of the arch with a patch of dense yellowish hairs, remaining part of relatively hairless sternite narrowly projecting beyond (Fig. <xref ref-type="fig" rid="F13">81</xref>). Genitalia simple, gonocoxites with pronounced but apically truncate and square-ended teeth (Fig. <xref ref-type="fig" rid="F13">82</xref>). Penis valve triangular basally with slightly raised winged margins. Gonostyli narrow, apically strongly truncate with a shallow emargination in outer margin (Fig. <xref ref-type="fig" rid="F13">82</xref>).</p><fig id="F13" position="float" orientation="portrait"><object-id xmlns:xlink="http://www.w3.org/1999/xlink" content-type="doi" xlink:type="simple">10.3897/zookeys.974.54794.figures77-82</object-id><object-id xmlns:xlink="http://www.w3.org/1999/xlink" content-type="arpha" xlink:type="simple">2683162C-D192-54CF-8520-A4E8B03B50FC</object-id><label>Figures 77–82.</label><caption><p><tp:taxon-name><tp:taxon-name-part taxon-name-part-type="genus" reg="Andrena">Andrena</tp:taxon-name-part> (<tp:taxon-name-part taxon-name-part-type="subgenus" reg="Poecilandrena">Poecilandrena</tp:taxon-name-part>) <tp:taxon-name-part taxon-name-part-type="species" reg="nigriclypeus">nigriclypeus</tp:taxon-name-part></tp:taxon-name> sp. nov. <bold>77</bold> male profile <bold>78</bold> male face <bold>79</bold> male dorsum <bold>80</bold> male tergites <bold>81</bold> male sternite eight <bold>82</bold> male genitalia.</p></caption><graphic xmlns:xlink="http://www.w3.org/1999/xlink" xlink:href="zookeys-974-031-g013.jpg" position="float" orientation="portrait" xlink:type="simple" id="oo_460654.jpg"><uri content-type="original_file" xlink:type="simple">https://binary.pensoft.net/fig/460654</uri></graphic></fig></tp:treatment-sec><tp:treatment-sec sec-type="distribution" id="SECID0E1ABK"><title>Distribution.</title><p>North-western Algeria close to the Moroccan border (Fig. <xref ref-type="fig" rid="F24">145d</xref>).</p></tp:treatment-sec><tp:treatment-sec sec-type="Floral preferences" id="SECID0ENBBK"><title>Floral preferences.</title><p>None recorded.</p></tp:treatment-sec><tp:treatment-sec sec-type="etymology" id="SECID0ESBBK"><title>Etymology.</title><p>The name <italic>nigri</italic> (black) + <italic>clypeus</italic> (clypeus) was chosen because of the entirely black male clypeus, which is unusual within small red-marked <italic><tp:taxon-name><tp:taxon-name-part taxon-name-part-type="genus" reg="Andrena">Andrena</tp:taxon-name-part></tp:taxon-name></italic> species.</p></tp:treatment-sec><tp:treatment-sec><!--Section generated to contain objects referenced in tp:taxon-treatment.--><fig id="F24" position="float" orientation="portrait"><object-id xmlns:xlink="http://www.w3.org/1999/xlink" content-type="doi" xlink:type="simple">10.3897/zookeys.974.54794.figure145</object-id><object-id xmlns:xlink="http://www.w3.org/1999/xlink" content-type="arpha" xlink:type="simple">343881B8-EAF7-5C28-B3D0-1D3DD0D0078F</object-id><label>Figure 145.</label><caption><p>Distribution of sampling locations of newly described species <bold>A</bold><italic><tp:taxon-name><tp:taxon-name-part taxon-name-part-type="genus" reg="Andrena">Andrena</tp:taxon-name-part> <tp:taxon-name-part taxon-name-part-type="species" reg="hebescens">hebescens</tp:taxon-name-part></tp:taxon-name></italic> (circles), <italic><tp:taxon-name><tp:taxon-name-part taxon-name-part-type="genus" reg="Andrena">Andrena</tp:taxon-name-part> <tp:taxon-name-part taxon-name-part-type="species" reg="semiadesus">semiadesus</tp:taxon-name-part></tp:taxon-name></italic> (squares) <bold>B</bold><italic><tp:taxon-name><tp:taxon-name-part taxon-name-part-type="genus" reg="Andrena">Andrena</tp:taxon-name-part> <tp:taxon-name-part taxon-name-part-type="species" reg="tenebricorpus">tenebricorpus</tp:taxon-name-part></tp:taxon-name></italic> (diamond), <italic><tp:taxon-name><tp:taxon-name-part taxon-name-part-type="genus" reg="Andrena">Andrena</tp:taxon-name-part> <tp:taxon-name-part taxon-name-part-type="species" reg="niveofacies">niveofacies</tp:taxon-name-part></tp:taxon-name></italic> (circle), <italic><tp:taxon-name><tp:taxon-name-part taxon-name-part-type="genus" reg="Andrena">Andrena</tp:taxon-name-part> <tp:taxon-name-part taxon-name-part-type="species" reg="triangulivalvis">triangulivalvis</tp:taxon-name-part></tp:taxon-name></italic> (triangle) <bold>C</bold><italic><tp:taxon-name><tp:taxon-name-part taxon-name-part-type="genus" reg="Andrena">Andrena</tp:taxon-name-part> <tp:taxon-name-part taxon-name-part-type="species" reg="sparsipunctata">sparsipunctata</tp:taxon-name-part></tp:taxon-name></italic> (circles), <italic><tp:taxon-name><tp:taxon-name-part taxon-name-part-type="genus" reg="Andrena">Andrena</tp:taxon-name-part> <tp:taxon-name-part taxon-name-part-type="species" reg="breviceps">breviceps</tp:taxon-name-part></tp:taxon-name></italic> (diamonds) <bold>D</bold><italic><tp:taxon-name><tp:taxon-name-part taxon-name-part-type="genus" reg="Andrena">Andrena</tp:taxon-name-part> <tp:taxon-name-part taxon-name-part-type="species" reg="acutidentis">acutidentis</tp:taxon-name-part></tp:taxon-name></italic> (squares), <italic><tp:taxon-name><tp:taxon-name-part taxon-name-part-type="genus" reg="Andrena">Andrena</tp:taxon-name-part> <tp:taxon-name-part taxon-name-part-type="species" reg="farinosoides">farinosoides</tp:taxon-name-part></tp:taxon-name></italic> (triangles), <italic><tp:taxon-name><tp:taxon-name-part taxon-name-part-type="genus" reg="Andrena">Andrena</tp:taxon-name-part> <tp:taxon-name-part taxon-name-part-type="species" reg="nigriclypeus">nigriclypeus</tp:taxon-name-part></tp:taxon-name></italic> (circle). Relief is indicated by shading, measured in meters above sea level.</p></caption><graphic xmlns:xlink="http://www.w3.org/1999/xlink" xlink:href="zookeys-974-031-g024.jpg" position="float" orientation="portrait" xlink:type="simple" id="oo_460665.jpg"><uri content-type="original_file" xlink:type="simple">https://binary.pensoft.net/fig/460665</uri></graphic></fig></tp:treatment-sec><ref-list><ref id="B30"><mixed-citation xmlns:xlink="http://www.w3.org/1999/xlink" xlink:type="simple"><person-group><name name-style="western"><surname>Pisanty</surname><given-names>G</given-names></name><name name-style="western"><surname>Scheuchl</surname><given-names>E</given-names></name><name name-style="western"><surname>Dorchin</surname><given-names>N</given-names></name></person-group> (<year>2018</year>) <article-title>Taxonomic review of the subgenus <tp:taxon-name><tp:taxon-name-part taxon-name-part-type="genus">Andrena</tp:taxon-name-part> (<tp:taxon-name-part taxon-name-part-type="subgenus">Poecilandrena</tp:taxon-name-part>)</tp:taxon-name> (<tp:taxon-name><tp:taxon-name-part taxon-name-part-type="order">Hymenoptera</tp:taxon-name-part></tp:taxon-name>: <tp:taxon-name><tp:taxon-name-part taxon-name-part-type="family">Andrenidae</tp:taxon-name-part></tp:taxon-name>) in Israel and the Levant.</article-title><source>Zootaxa</source><volume>4374</volume>: <fpage>151</fpage>–<lpage>188</lpage>. <ext-link xlink:type="simple" ext-link-type="doi" xlink:href="10.11646/zootaxa.4374.2.1">https://doi.org/10.11646/zootaxa.4374.2.1</ext-link></mixed-citation></ref><ref id="B28"><mixed-citation xmlns:xlink="http://www.w3.org/1999/xlink" xlink:type="simple"><person-group><name name-style="western"><surname>Pisanty</surname><given-names>G</given-names></name><name name-style="western"><surname>Richter</surname><given-names>R</given-names></name><name name-style="western"><surname>Martin</surname><given-names>T</given-names></name><name name-style="western"><surname>Dettman</surname><given-names>J</given-names></name><name name-style="western"><surname>Cardinal</surname><given-names>S</given-names></name></person-group> (<year>2020</year>) Molecular phylogeny and historical biogeography of andrenine bees (<tp:taxon-name><tp:taxon-name-part taxon-name-part-type="order">Hymenoptera</tp:taxon-name-part></tp:taxon-name>: <tp:taxon-name><tp:taxon-name-part taxon-name-part-type="family">Andrenidae</tp:taxon-name-part></tp:taxon-name>). bioRxiv. <ext-link xlink:type="simple" ext-link-type="doi" xlink:href="10.1101/2020.06.09.103556">https://doi.org/10.1101/2020.06.09.103556</ext-link></mixed-citation></ref><ref id="B34"><mixed-citation xmlns:xlink="http://www.w3.org/1999/xlink" xlink:type="simple"><person-group><name name-style="western"><surname>Scheuchl</surname><given-names>E</given-names></name></person-group> (<year>2009</year>) <article-title><italic><tp:taxon-name><tp:taxon-name-part taxon-name-part-type="genus">Andrena</tp:taxon-name-part> <tp:taxon-name-part taxon-name-part-type="species">maximiliani</tp:taxon-name-part></tp:taxon-name></italic> nov. sp., eine neue <italic><tp:taxon-name><tp:taxon-name-part taxon-name-part-type="genus">Andrena</tp:taxon-name-part></tp:taxon-name></italic>-Art aus Tunesien (<tp:taxon-name><tp:taxon-name-part taxon-name-part-type="order">Hymenoptera</tp:taxon-name-part></tp:taxon-name>: <tp:taxon-name><tp:taxon-name-part taxon-name-part-type="family">Apidae</tp:taxon-name-part></tp:taxon-name>: <tp:taxon-name><tp:taxon-name-part taxon-name-part-type="family">Andrenidae</tp:taxon-name-part></tp:taxon-name>).</article-title><source>Linzer biologische Beiträge</source><volume>41</volume>: <fpage>963</fpage>–<lpage>968</lpage>.</mixed-citation></ref></ref-list></tp:taxon-treatment>
