# Supplementary material for: An update and revision of the Andrena fauna of Morocco (Hymenoptera, Apoidea, Andrenidae) with the description of eleven new North African species
Source: Zookeys. 2020 Oct 7;974:31–92. doi: 10.3897/zookeys.974.54794 (PMC7557337; doi:10.3897/zookeys.974.54794)
Supplement: XML Treatment for Andrena (Poliandrena) breviceps [file zookeys.974.54794-treatment10.xml]

<!DOCTYPE tp:taxon-treatment
  PUBLIC "-//TaxonX//DTD Taxonomic Treatment Publishing DTD v0 20100105//EN" "tax-treatment-NSO.dtd">
<tp:taxon-treatment xmlns:tp="http://www.plazi.org/taxpub"><tp:treatment-meta><kwd-group><label>Taxon classification</label><kwd><named-content xmlns:xlink="http://www.w3.org/1999/xlink" content-type="kingdom">Animalia</named-content></kwd><kwd><named-content xmlns:xlink="http://www.w3.org/1999/xlink" content-type="order">Hymenoptera</named-content></kwd><kwd><named-content xmlns:xlink="http://www.w3.org/1999/xlink" content-type="family">Andrenidae</named-content></kwd></kwd-group><mixed-citation publication-type="journal"><person-group><name><surname>Wood</surname><given-names>Thomas James</given-names></name><name><surname>Michez</surname><given-names>Denis</given-names></name><name><surname>Cejas</surname><given-names>Diego</given-names></name><name><surname>Lhomme</surname><given-names>Patrick</given-names></name><name><surname>Rasmont</surname><given-names>Pierre</given-names></name></person-group><article-title>An update and revision of the <italic><tp:taxon-name><tp:taxon-name-part taxon-name-part-type="genus" reg="Andrena">Andrena</tp:taxon-name-part></tp:taxon-name></italic> fauna of Morocco (<tp:taxon-name><tp:taxon-name-part taxon-name-part-type="order">Hymenoptera</tp:taxon-name-part></tp:taxon-name>, <tp:taxon-name><tp:taxon-name-part taxon-name-part-type="superfamily">Apoidea</tp:taxon-name-part></tp:taxon-name>, <tp:taxon-name><tp:taxon-name-part taxon-name-part-type="family">Andrenidae</tp:taxon-name-part></tp:taxon-name>) with the description of eleven new North African species</article-title><source>Zookeys</source><day>07</day><month>10</month><year>2020</year><volume>974</volume><fpage>31</fpage><lpage>92</lpage><pub-id pub-id-type="doi">10.3897/zookeys.974.54794</pub-id></mixed-citation></tp:treatment-meta><tp:nomenclature><tp:taxon-name><object-id xmlns:xlink="http://www.w3.org/1999/xlink" content-type="arpha" xlink:type="simple">2CA14BAE-677E-5F5D-9D17-49202FF5D7F8</object-id>
              <tp:taxon-name-part taxon-name-part-type="genus" reg="Andrena">Andrena</tp:taxon-name-part> (<tp:taxon-name-part taxon-name-part-type="subgenus" reg="Poliandrena">Poliandrena</tp:taxon-name-part>) <tp:taxon-name-part taxon-name-part-type="species" reg="breviceps">breviceps</tp:taxon-name-part><object-id xmlns:xlink="http://www.w3.org/1999/xlink" content-type="zoobank" xlink:type="simple">http://zoobank.org/8F5F1214-8FDB-404D-BB5C-E9C0F7E8031B</object-id></tp:taxon-name><tp:taxon-authority>Wood</tp:taxon-authority><tp:taxon-status xmlns:xlink="http://www.w3.org/1999/xlink" xlink:type="simple">sp. nov.</tp:taxon-status><xref ref-type="fig" rid="F14">Figures 83–86</xref></tp:nomenclature><tp:treatment-sec sec-type="material" id="SECID0E2DBK"><title>Material.</title><p><bold><italic>Holotype</italic></bold>: Morocco: Drâa-Tafilalet, 10 km N Erfoud, 10.iv.1995, 1♀, leg. Ma. Halada. Deposited in the <abbrev xmlns:xlink="http://www.w3.org/1999/xlink" content-type="institution" xlink:title="Oberösterreich Landesmusum, Linz, Austria" id="ABBRID0EPEBK" xlink:type="simple">OÖLM</abbrev>. <bold><italic>Paratypes</italic></bold>: Morocco: Drâa-Tafilalet, 10 km N Erfoud, 10.iv.1995, 2♀, leg. Ma. Halada, <abbrev xmlns:xlink="http://www.w3.org/1999/xlink" content-type="institution" xlink:title="Oberösterreich Landesmusum, Linz, Austria" id="ABBRID0EXEBK" xlink:type="simple">OÖLM</abbrev>; Drâa-Tafilalet, 20 km E Agdz, 20.iv.1995, 2♀, leg. Mi. Halada, <abbrev xmlns:xlink="http://www.w3.org/1999/xlink" content-type="institution" xlink:title="Oberösterreich Landesmusum, Linz, Austria" id="ABBRID0E3EBK" xlink:type="simple">OÖLM</abbrev>; Drâa-Tafilalet, Tagounite, 60 km S Zagora, 23.iv.1995, 1♀, leg. Ma. Halada, <abbrev xmlns:xlink="http://www.w3.org/1999/xlink" content-type="institution" xlink:title="Oberösterreich Landesmusum, Linz, Austria" id="ABBRID0EBFBK" xlink:type="simple">OÖLM</abbrev>. Paratypes are deposited at the <abbrev xmlns:xlink="http://www.w3.org/1999/xlink" content-type="institution" xlink:title="Oberösterreich Landesmusum, Linz, Austria" id="ABBRID0EPFBK" xlink:type="simple">OÖLM</abbrev> with a female retained in the personal collection of <abbrev xmlns:xlink="http://www.w3.org/1999/xlink" xlink:title="Thomas Wood personal collection, Mons, Belgium" id="ABBRID0E4FBK" xlink:type="simple">TJW</abbrev>.</p></tp:treatment-sec><tp:treatment-sec sec-type="diagnosis" id="SECID0EBGBK"><title>Diagnosis.</title><p>The subgenus <tp:taxon-name><tp:taxon-name-part taxon-name-part-type="subgenus" reg="Poliandrena">Poliandrena</tp:taxon-name-part></tp:taxon-name> Warncke, 1968 is <tp:taxon-name><tp:taxon-name-part taxon-name-part-type="genus" reg="Distandrena"/><tp:taxon-name-part taxon-name-part-type="species" reg="currently">currently</tp:taxon-name-part></tp:taxon-name> unsatisfactorily defined (females keying out in three places in <xref ref-type="bibr" rid="B47">Warncke’s 1968a</xref> key) and will probably be broken up in the future as it has been shown to be strongly polyphyletic (<xref ref-type="bibr" rid="B28">Pisanty et al. 2020</xref>). It predominantly contains Mediterranean species that have heads that are short and broad (Fig. <xref ref-type="fig" rid="F14">84</xref>), short facial foveae, strongly punctate metasomas (Fig. <xref ref-type="fig" rid="F14">86</xref>), and often show a propodeal triangle that is defined by an external carina and internal rugosity (but not honeycomb-areolate, <xref ref-type="bibr" rid="B47">Warncke 1968a</xref>). As such, members of the <italic><tp:taxon-name><tp:taxon-name-part taxon-name-part-type="genus" reg="Poliandrena">Poliandrena</tp:taxon-name-part></tp:taxon-name></italic> are often recognised by their similarity to each other rather than by a single character <italic>per se</italic>, in other words a wastebasket taxon.</p><p><italic><tp:taxon-name><tp:taxon-name-part taxon-name-part-type="genus" reg="Andrena">Andrena</tp:taxon-name-part> <tp:taxon-name-part taxon-name-part-type="species" reg="breviceps">breviceps</tp:taxon-name-part></tp:taxon-name></italic> is small relative to the rest of the <italic><tp:taxon-name><tp:taxon-name-part taxon-name-part-type="genus" reg="Poliandrena">Poliandrena</tp:taxon-name-part></tp:taxon-name></italic>, comparable in size to <italic><tp:taxon-name><tp:taxon-name-part taxon-name-part-type="genus" reg="Andrena">A.</tp:taxon-name-part> <tp:taxon-name-part taxon-name-part-type="species" reg="marsae">marsae</tp:taxon-name-part></tp:taxon-name></italic> Schmiedeknecht, 1900 and <italic><tp:taxon-name><tp:taxon-name-part taxon-name-part-type="genus" reg="Andrena">A.</tp:taxon-name-part> <tp:taxon-name-part taxon-name-part-type="species" reg="laurivora">laurivora</tp:taxon-name-part></tp:taxon-name></italic> Warncke, 1974, two of the smallest <italic><tp:taxon-name><tp:taxon-name-part taxon-name-part-type="genus" reg="Poliandrena">Poliandrena</tp:taxon-name-part></tp:taxon-name></italic>, but <italic><tp:taxon-name><tp:taxon-name-part taxon-name-part-type="genus" reg="Andrena">A.</tp:taxon-name-part> <tp:taxon-name-part taxon-name-part-type="species" reg="breviceps">breviceps</tp:taxon-name-part></tp:taxon-name></italic> can easily be separated from them by the colour of the tergites which are dark brown (red in <italic><tp:taxon-name><tp:taxon-name-part taxon-name-part-type="genus" reg="Andrena">A.</tp:taxon-name-part> <tp:taxon-name-part taxon-name-part-type="species" reg="marsae">marsae</tp:taxon-name-part></tp:taxon-name></italic>, dark metallic green-blue in <italic><tp:taxon-name><tp:taxon-name-part taxon-name-part-type="genus" reg="Andrena">A.</tp:taxon-name-part> <tp:taxon-name-part taxon-name-part-type="species" reg="laurivora">laurivora</tp:taxon-name-part></tp:taxon-name></italic>) and the sculpturing of the scutum which is shiny and (relatively within the <italic><tp:taxon-name><tp:taxon-name-part taxon-name-part-type="genus" reg="Poliandrena">Poliandrena</tp:taxon-name-part></tp:taxon-name></italic>) sparsely punctate, punctures separated by 2–3 puncture diameters (Fig. <xref ref-type="fig" rid="F12">75</xref>, separated by less than ½ a puncture diameter in <italic><tp:taxon-name><tp:taxon-name-part taxon-name-part-type="genus" reg="Andrena">A.</tp:taxon-name-part> <tp:taxon-name-part taxon-name-part-type="species" reg="marsae">marsae</tp:taxon-name-part></tp:taxon-name></italic> and by one puncture diameter in <italic><tp:taxon-name><tp:taxon-name-part taxon-name-part-type="genus" reg="Andrena">A.</tp:taxon-name-part> <tp:taxon-name-part taxon-name-part-type="species" reg="laurivora">laurivora</tp:taxon-name-part></tp:taxon-name></italic>, underlying integument shagreened, with a metallic glint). It is also similar to the larger <italic><tp:taxon-name><tp:taxon-name-part taxon-name-part-type="genus" reg="Andrena">A.</tp:taxon-name-part> <tp:taxon-name-part taxon-name-part-type="species" reg="relata">relata</tp:taxon-name-part></tp:taxon-name></italic> Warncke, 1967 which is newly recorded for Morocco (see below) because of their similar dark tergites and general appearance. However, it can also be separated using the same scutal punctation character (in <italic><tp:taxon-name><tp:taxon-name-part taxon-name-part-type="genus" reg="Andrena">A.</tp:taxon-name-part> <tp:taxon-name-part taxon-name-part-type="species" reg="relata">relata</tp:taxon-name-part></tp:taxon-name></italic> punctures dense laterally, centrally separated by at most two puncture diameters) and also by the clypeus where <italic><tp:taxon-name><tp:taxon-name-part taxon-name-part-type="genus" reg="Andrena">A.</tp:taxon-name-part> <tp:taxon-name-part taxon-name-part-type="species" reg="breviceps">breviceps</tp:taxon-name-part></tp:taxon-name></italic> has a central longitudinal impunctate line that is not present in <italic><tp:taxon-name><tp:taxon-name-part taxon-name-part-type="genus" reg="Andrena">A.</tp:taxon-name-part> <tp:taxon-name-part taxon-name-part-type="species" reg="relata">relata</tp:taxon-name-part></tp:taxon-name></italic>. Overall, the shiny and relatively sparsely punctate scutum (Fig. <xref ref-type="fig" rid="F12">75</xref>) in combination with its small size should allow separation from other <italic><tp:taxon-name><tp:taxon-name-part taxon-name-part-type="genus" reg="Poliandrena">Poliandrena</tp:taxon-name-part></tp:taxon-name></italic> from North Africa.</p></tp:treatment-sec><tp:treatment-sec sec-type="description" id="SECID0ELSBK"><title>Description.</title><p><bold>Female</bold>: Body length 8.5–9 mm (Fig. <xref ref-type="fig" rid="F14">83</xref>). <bold><italic>Head</italic></bold>: Black, clearly wider than long (Fig. <xref ref-type="fig" rid="F14">84</xref>). Clypeus broad, arched, with large punctures, punctures separated by one puncture diameter except for a central slightly raised impunctate line, underlying surface uneven, slightly but irregularly raised between punctures, shining. Process of labrum broadly trapezoidal, fore margin weakly emarginate. Gena as wide as width of compound eye. Gena, vertex, face, and scape with moderately dense white hairs, longest of these not exceeding length of the scape. Foveae moderately broad, occupying 2/3 of distance between the of compound eye and lateral ocellus, of normal length, not extending below the level of the antennal insertions. Antennae bright, scape and pedicel dark, A3 apically marked with orange, A4–12 predominantly orange, A3 exceeding A4+5, shorter than A4+5+6. Ocelloccipital distance short, ½ width of lateral ocellus. <bold><italic>Mesosoma</italic></bold>: Scutum and scutellum moderately punctured, punctures separated by 1–2 puncture diameters, underlying surface shiny, very weakly shagreened laterally and anteriorly (Fig. <xref ref-type="fig" rid="F14">85</xref>). Margins of scutum and scutellum with short, dense whitish hairs, these extending only very sparsely onto the disc. Episternum and propodeum microreticulate, dull, propodeum with weak rugosity, propodeal triangle defined with small but clear slightly raised carina, propodeal triangle with sparse and weak rugosity centrally. Episternum and propodeum with white hairs, longest not exceeding length of the scape. Legs dark, tarsi lightened brown, pubescence whitish to brownish. Femoral and tibial scopa white. Wings hyaline, venation and stigma brown. Nervulus antefurcal. <bold><italic>Metasoma</italic></bold>: Tergites brownish, margins slightly depressed, lightened white to yellow, apically translucent (Fig. <xref ref-type="fig" rid="F14">86</xref>). Tergites densely, evenly, and finely punctate, punctures separated by one puncture diameter, underlying surface very weakly shagreened, shining. T1 with two small lateral hair patches of white hair on apical margin, T2–4 apically with complete white hair bands obscuring underlying surface. T5–6 with golden hairs flanking pygidial plate. Pygidial plate rounded triangular, flat, without raised margin.</p><fig id="F14" position="float" orientation="portrait"><object-id xmlns:xlink="http://www.w3.org/1999/xlink" content-type="doi" xlink:type="simple">10.3897/zookeys.974.54794.figures83-86</object-id><object-id xmlns:xlink="http://www.w3.org/1999/xlink" content-type="arpha" xlink:type="simple">F446F996-F14C-50A5-928D-4884964140EA</object-id><label>Figures 83–86.</label><caption><p><tp:taxon-name><tp:taxon-name-part taxon-name-part-type="genus" reg="Andrena">Andrena</tp:taxon-name-part> (<tp:taxon-name-part taxon-name-part-type="subgenus" reg="Poliandrena">Poliandrena</tp:taxon-name-part>) <tp:taxon-name-part taxon-name-part-type="species" reg="breviceps">breviceps</tp:taxon-name-part></tp:taxon-name> sp. nov. <bold>83</bold> female profile <bold>84</bold> female head <bold>85</bold> female dorsum <bold>86</bold> female tergites.</p></caption><graphic xmlns:xlink="http://www.w3.org/1999/xlink" xlink:href="zookeys-974-031-g014.jpg" position="float" orientation="portrait" xlink:type="simple" id="oo_460655.jpg"><uri content-type="original_file" xlink:type="simple">https://binary.pensoft.net/fig/460655</uri></graphic></fig><p><bold>Male.</bold> Unknown.</p></tp:treatment-sec><tp:treatment-sec sec-type="distribution" id="SECID0EJWBK"><title>Distribution.</title><p>The eastern Moroccan desert in the province of Drâa-Tafilalet (Fig. <xref ref-type="fig" rid="F24">145c</xref>).</p></tp:treatment-sec><tp:treatment-sec sec-type="Floral preferences" id="SECID0E3WBK"><title>Floral preferences.</title><p>None recorded.</p></tp:treatment-sec><tp:treatment-sec sec-type="etymology" id="SECID0EBXBK"><title>Etymology.</title><p>The name <italic>brevi</italic> (short) + <italic>ceps</italic> (head) was chosen because of the particularly short and wide head of this species, even within the <italic><tp:taxon-name><tp:taxon-name-part taxon-name-part-type="genus" reg="Poliandrena">Poliandrena</tp:taxon-name-part></tp:taxon-name></italic>.</p></tp:treatment-sec><tp:treatment-sec><!--Section generated to contain objects referenced in tp:taxon-treatment.--><fig id="F12" position="float" orientation="portrait"><object-id xmlns:xlink="http://www.w3.org/1999/xlink" content-type="doi" xlink:type="simple">10.3897/zookeys.974.54794.figures71-76</object-id><object-id xmlns:xlink="http://www.w3.org/1999/xlink" content-type="arpha" xlink:type="simple">E9F7C8E7-1FDD-5FA7-A379-4184CC0CC1D5</object-id><label>Figures 71–76.</label><caption><p><tp:taxon-name><tp:taxon-name-part taxon-name-part-type="genus" reg="Andrena">Andrena</tp:taxon-name-part> (<tp:taxon-name-part taxon-name-part-type="subgenus" reg="Notandrena">Notandrena</tp:taxon-name-part>) <tp:taxon-name-part taxon-name-part-type="species" reg="acutidentis">acutidentis</tp:taxon-name-part></tp:taxon-name> sp. nov. <bold>71</bold> male profile <bold>72</bold> male face <bold>73</bold> male gena <bold>74</bold> male dorsum <bold>75</bold> male tergites <bold>76</bold> male genitalia.</p></caption><graphic xmlns:xlink="http://www.w3.org/1999/xlink" xlink:href="zookeys-974-031-g012.jpg" position="float" orientation="portrait" xlink:type="simple" id="oo_460653.jpg"><uri content-type="original_file" xlink:type="simple">https://binary.pensoft.net/fig/460653</uri></graphic></fig><fig id="F24" position="float" orientation="portrait"><object-id xmlns:xlink="http://www.w3.org/1999/xlink" content-type="doi" xlink:type="simple">10.3897/zookeys.974.54794.figure145</object-id><object-id xmlns:xlink="http://www.w3.org/1999/xlink" content-type="arpha" xlink:type="simple">343881B8-EAF7-5C28-B3D0-1D3DD0D0078F</object-id><label>Figure 145.</label><caption><p>Distribution of sampling locations of newly described species <bold>A</bold><italic><tp:taxon-name><tp:taxon-name-part taxon-name-part-type="genus" reg="Andrena">Andrena</tp:taxon-name-part> <tp:taxon-name-part taxon-name-part-type="species" reg="hebescens">hebescens</tp:taxon-name-part></tp:taxon-name></italic> (circles), <italic><tp:taxon-name><tp:taxon-name-part taxon-name-part-type="genus" reg="Andrena">Andrena</tp:taxon-name-part> <tp:taxon-name-part taxon-name-part-type="species" reg="semiadesus">semiadesus</tp:taxon-name-part></tp:taxon-name></italic> (squares) <bold>B</bold><italic><tp:taxon-name><tp:taxon-name-part taxon-name-part-type="genus" reg="Andrena">Andrena</tp:taxon-name-part> <tp:taxon-name-part taxon-name-part-type="species" reg="tenebricorpus">tenebricorpus</tp:taxon-name-part></tp:taxon-name></italic> (diamond), <italic><tp:taxon-name><tp:taxon-name-part taxon-name-part-type="genus" reg="Andrena">Andrena</tp:taxon-name-part> <tp:taxon-name-part taxon-name-part-type="species" reg="niveofacies">niveofacies</tp:taxon-name-part></tp:taxon-name></italic> (circle), <italic><tp:taxon-name><tp:taxon-name-part taxon-name-part-type="genus" reg="Andrena">Andrena</tp:taxon-name-part> <tp:taxon-name-part taxon-name-part-type="species" reg="triangulivalvis">triangulivalvis</tp:taxon-name-part></tp:taxon-name></italic> (triangle) <bold>C</bold><italic><tp:taxon-name><tp:taxon-name-part taxon-name-part-type="genus" reg="Andrena">Andrena</tp:taxon-name-part> <tp:taxon-name-part taxon-name-part-type="species" reg="sparsipunctata">sparsipunctata</tp:taxon-name-part></tp:taxon-name></italic> (circles), <italic><tp:taxon-name><tp:taxon-name-part taxon-name-part-type="genus" reg="Andrena">Andrena</tp:taxon-name-part> <tp:taxon-name-part taxon-name-part-type="species" reg="breviceps">breviceps</tp:taxon-name-part></tp:taxon-name></italic> (diamonds) <bold>D</bold><italic><tp:taxon-name><tp:taxon-name-part taxon-name-part-type="genus" reg="Andrena">Andrena</tp:taxon-name-part> <tp:taxon-name-part taxon-name-part-type="species" reg="acutidentis">acutidentis</tp:taxon-name-part></tp:taxon-name></italic> (squares), <italic><tp:taxon-name><tp:taxon-name-part taxon-name-part-type="genus" reg="Andrena">Andrena</tp:taxon-name-part> <tp:taxon-name-part taxon-name-part-type="species" reg="farinosoides">farinosoides</tp:taxon-name-part></tp:taxon-name></italic> (triangles), <italic><tp:taxon-name><tp:taxon-name-part taxon-name-part-type="genus" reg="Andrena">Andrena</tp:taxon-name-part> <tp:taxon-name-part taxon-name-part-type="species" reg="nigriclypeus">nigriclypeus</tp:taxon-name-part></tp:taxon-name></italic> (circle). Relief is indicated by shading, measured in meters above sea level.</p></caption><graphic xmlns:xlink="http://www.w3.org/1999/xlink" xlink:href="zookeys-974-031-g024.jpg" position="float" orientation="portrait" xlink:type="simple" id="oo_460665.jpg"><uri content-type="original_file" xlink:type="simple">https://binary.pensoft.net/fig/460665</uri></graphic></fig></tp:treatment-sec><ref-list><ref id="B47"><mixed-citation xmlns:xlink="http://www.w3.org/1999/xlink" xlink:type="simple"><person-group><name name-style="western"><surname>Warncke</surname><given-names>K</given-names></name></person-group> (<year>1968a</year>) <article-title>Die Untergattungen der westpaläarktischen Bienengattung <tp:taxon-name><tp:taxon-name-part taxon-name-part-type="genus">Andrena</tp:taxon-name-part></tp:taxon-name> F.</article-title><source>Memórias e Estudos do Museu Zoológico da Universidade de Coimbra</source><volume>307</volume>: <fpage>1</fpage>–<lpage>110</lpage>.</mixed-citation></ref><ref id="B28"><mixed-citation xmlns:xlink="http://www.w3.org/1999/xlink" xlink:type="simple"><person-group><name name-style="western"><surname>Pisanty</surname><given-names>G</given-names></name><name name-style="western"><surname>Richter</surname><given-names>R</given-names></name><name name-style="western"><surname>Martin</surname><given-names>T</given-names></name><name name-style="western"><surname>Dettman</surname><given-names>J</given-names></name><name name-style="western"><surname>Cardinal</surname><given-names>S</given-names></name></person-group> (<year>2020</year>) Molecular phylogeny and historical biogeography of andrenine bees (<tp:taxon-name><tp:taxon-name-part taxon-name-part-type="order">Hymenoptera</tp:taxon-name-part></tp:taxon-name>: <tp:taxon-name><tp:taxon-name-part taxon-name-part-type="family">Andrenidae</tp:taxon-name-part></tp:taxon-name>). bioRxiv. <ext-link xlink:type="simple" ext-link-type="doi" xlink:href="10.1101/2020.06.09.103556">https://doi.org/10.1101/2020.06.09.103556</ext-link></mixed-citation></ref></ref-list></tp:taxon-treatment>
