# Supplementary material for: An update and revision of the Andrena fauna of Morocco (Hymenoptera, Apoidea, Andrenidae) with the description of eleven new North African species
Source: Zookeys. 2020 Oct 7;974:31–92. doi: 10.3897/zookeys.974.54794 (PMC7557337; doi:10.3897/zookeys.974.54794)
Supplement: XML Treatment for Andrena (Poliandrena) farinosoides [file zookeys.974.54794-treatment11.xml]

<!DOCTYPE tp:taxon-treatment
  PUBLIC "-//TaxonX//DTD Taxonomic Treatment Publishing DTD v0 20100105//EN" "tax-treatment-NSO.dtd">
<tp:taxon-treatment xmlns:tp="http://www.plazi.org/taxpub"><tp:treatment-meta><kwd-group><label>Taxon classification</label><kwd><named-content xmlns:xlink="http://www.w3.org/1999/xlink" content-type="kingdom">Animalia</named-content></kwd><kwd><named-content xmlns:xlink="http://www.w3.org/1999/xlink" content-type="order">Hymenoptera</named-content></kwd><kwd><named-content xmlns:xlink="http://www.w3.org/1999/xlink" content-type="family">Andrenidae</named-content></kwd></kwd-group><mixed-citation publication-type="journal"><person-group><name><surname>Wood</surname><given-names>Thomas James</given-names></name><name><surname>Michez</surname><given-names>Denis</given-names></name><name><surname>Cejas</surname><given-names>Diego</given-names></name><name><surname>Lhomme</surname><given-names>Patrick</given-names></name><name><surname>Rasmont</surname><given-names>Pierre</given-names></name></person-group><article-title>An update and revision of the <italic><tp:taxon-name><tp:taxon-name-part taxon-name-part-type="genus" reg="Andrena">Andrena</tp:taxon-name-part></tp:taxon-name></italic> fauna of Morocco (<tp:taxon-name><tp:taxon-name-part taxon-name-part-type="order">Hymenoptera</tp:taxon-name-part></tp:taxon-name>, <tp:taxon-name><tp:taxon-name-part taxon-name-part-type="superfamily">Apoidea</tp:taxon-name-part></tp:taxon-name>, <tp:taxon-name><tp:taxon-name-part taxon-name-part-type="family">Andrenidae</tp:taxon-name-part></tp:taxon-name>) with the description of eleven new North African species</article-title><source>Zookeys</source><day>07</day><month>10</month><year>2020</year><volume>974</volume><fpage>31</fpage><lpage>92</lpage><pub-id pub-id-type="doi">10.3897/zookeys.974.54794</pub-id></mixed-citation></tp:treatment-meta><tp:nomenclature><tp:taxon-name><object-id xmlns:xlink="http://www.w3.org/1999/xlink" content-type="arpha" xlink:type="simple">6E8256F9-2EAB-5164-A46A-9D615796050F</object-id>
              <tp:taxon-name-part taxon-name-part-type="genus" reg="Andrena">Andrena</tp:taxon-name-part> (<tp:taxon-name-part taxon-name-part-type="subgenus" reg="Poliandrena">Poliandrena</tp:taxon-name-part>) <tp:taxon-name-part taxon-name-part-type="species" reg="farinosoides">farinosoides</tp:taxon-name-part><object-id xmlns:xlink="http://www.w3.org/1999/xlink" content-type="zoobank" xlink:type="simple">http://zoobank.org/184F4B1C-A3C6-48A8-96D6-560CC9A9379A</object-id></tp:taxon-name><tp:taxon-authority>Wood</tp:taxon-authority><tp:taxon-status xmlns:xlink="http://www.w3.org/1999/xlink" xlink:type="simple">sp. nov.</tp:taxon-status><xref ref-type="fig" rid="F15">Figures 87–94</xref><xref ref-type="fig" rid="F16">, 95–98</xref></tp:nomenclature><tp:treatment-sec sec-type="material" id="SECID0EXZBK"><title>Material.</title><p><bold><italic>Holotype</italic></bold>: Morocco: Oriental, 40 km S Guercif, 15–17.v.1995, 1♀, leg. Ma. Halada. Deposited in the <abbrev xmlns:xlink="http://www.w3.org/1999/xlink" content-type="institution" xlink:title="Oberösterreich Landesmusum, Linz, Austria" id="ABBRID0EL1BK" xlink:type="simple">OÖLM</abbrev>. <bold><italic>Paratypes</italic></bold>: Morocco: Oriental, 40 km S Guercif, 15–17.v.1995, 2♂, 24♀, leg. Ma. Halada, <abbrev xmlns:xlink="http://www.w3.org/1999/xlink" content-type="institution" xlink:title="Oberösterreich Landesmusum, Linz, Austria" id="ABBRID0ET1BK" xlink:type="simple">OÖLM</abbrev>; Drâa-Tafilalet, 30 km E Midelt, 13.v.1995, 1♀, leg. Mi. Halada, <abbrev xmlns:xlink="http://www.w3.org/1999/xlink" content-type="institution" xlink:title="Oberösterreich Landesmusum, Linz, Austria" id="ABBRID0EY1BK" xlink:type="simple">OÖLM</abbrev>; Drâa-Tafilalet, 10 km N Rich, 2♀, leg. Mi. Halada, <abbrev xmlns:xlink="http://www.w3.org/1999/xlink" content-type="institution" xlink:title="Oberösterreich Landesmusum, Linz, Austria" id="ABBRID0E41BK" xlink:type="simple">OÖLM</abbrev>. Paratypes are deposited at the <abbrev xmlns:xlink="http://www.w3.org/1999/xlink" content-type="institution" xlink:title="Oberösterreich Landesmusum, Linz, Austria" id="ABBRID0EL2BK" xlink:type="simple">OÖLM</abbrev> with three females retained in the personal collection of <abbrev xmlns:xlink="http://www.w3.org/1999/xlink" xlink:title="Thomas Wood personal collection, Mons, Belgium" id="ABBRID0EZ2BK" xlink:type="simple">TJW</abbrev>.</p></tp:treatment-sec><tp:treatment-sec sec-type="diagnosis" id="SECID0E42BK"><title>Diagnosis.</title><p><italic><tp:taxon-name><tp:taxon-name-part taxon-name-part-type="genus" reg="Andrena">Andrena</tp:taxon-name-part> <tp:taxon-name-part taxon-name-part-type="species" reg="farinosoides">farinosoides</tp:taxon-name-part></tp:taxon-name></italic> can also be placed in the <italic><tp:taxon-name><tp:taxon-name-part taxon-name-part-type="genus" reg="Poliandrena">Poliandrena</tp:taxon-name-part></tp:taxon-name></italic> because of its short and broad head (Fig. <xref ref-type="fig" rid="F15">88</xref>), short facial foveae, strongly punctate metasoma (Fig. <xref ref-type="fig" rid="F15">91</xref>), and propodeal triangle marked by a carina and internal rugosity (but not honeycomb-areolate). It can be recognised within the <italic><tp:taxon-name><tp:taxon-name-part taxon-name-part-type="genus" reg="Poliandrena">Poliandrena</tp:taxon-name-part></tp:taxon-name></italic> as very similar to <italic><tp:taxon-name><tp:taxon-name-part taxon-name-part-type="genus" reg="Andrena">A.</tp:taxon-name-part> <tp:taxon-name-part taxon-name-part-type="species" reg="farinosa">farinosa</tp:taxon-name-part></tp:taxon-name></italic> Pérez, 1895 from Spain and France (<xref ref-type="bibr" rid="B15">Gusenleitner and Schwarz 2002</xref>) but the two species differ in the pubescence of the abdomen and the scutal punctation. In addition to thick hair bands on the tergal margins (Figs <xref ref-type="fig" rid="F15">90</xref>, <xref ref-type="fig" rid="F15">92</xref>), <italic><tp:taxon-name><tp:taxon-name-part taxon-name-part-type="genus" reg="Andrena">A.</tp:taxon-name-part> <tp:taxon-name-part taxon-name-part-type="species" reg="farinosa">farinosa</tp:taxon-name-part></tp:taxon-name></italic> also has short hairs on the tergal discs forming a sparse velvety pubescence when viewed laterally (Fig. <xref ref-type="fig" rid="F15">94</xref>, not as dense as in <italic><tp:taxon-name><tp:taxon-name-part taxon-name-part-type="genus" reg="Andrena">A.</tp:taxon-name-part> <tp:taxon-name-part taxon-name-part-type="species" reg="eddaensis">eddaensis</tp:taxon-name-part></tp:taxon-name></italic> or <italic><tp:taxon-name><tp:taxon-name-part taxon-name-part-type="genus" reg="Andrena">A.</tp:taxon-name-part> <tp:taxon-name-part taxon-name-part-type="species" reg="decaocta">decaocta</tp:taxon-name-part></tp:taxon-name></italic>). In contrast, <italic><tp:taxon-name><tp:taxon-name-part taxon-name-part-type="genus" reg="Andrena">A.</tp:taxon-name-part> <tp:taxon-name-part taxon-name-part-type="species" reg="farinosoides">farinosoides</tp:taxon-name-part></tp:taxon-name></italic> has only a few short hairs on the tergal discs, not forming a velvety pubescence (Fig. <xref ref-type="fig" rid="F15">93</xref>). In addition, the scutum of <italic><tp:taxon-name><tp:taxon-name-part taxon-name-part-type="genus" reg="Andrena">A.</tp:taxon-name-part> <tp:taxon-name-part taxon-name-part-type="species" reg="farinosoides">farinosoides</tp:taxon-name-part></tp:taxon-name></italic> is clearly less densely punctate, with punctures separated by one puncture diameter, punctures denser and almost confluent in <italic><tp:taxon-name><tp:taxon-name-part taxon-name-part-type="genus" reg="Andrena">A.</tp:taxon-name-part> <tp:taxon-name-part taxon-name-part-type="species" reg="farinosa">farinosa</tp:taxon-name-part></tp:taxon-name></italic>.</p><p>Diagnosis of the male is more difficult, but both <italic><tp:taxon-name><tp:taxon-name-part taxon-name-part-type="genus" reg="Andrena">A.</tp:taxon-name-part> <tp:taxon-name-part taxon-name-part-type="species" reg="farinosa">farinosa</tp:taxon-name-part></tp:taxon-name></italic> and <italic><tp:taxon-name><tp:taxon-name-part taxon-name-part-type="genus" reg="Andrena">A.</tp:taxon-name-part> <tp:taxon-name-part taxon-name-part-type="species" reg="farinosoides">farinosoides</tp:taxon-name-part></tp:taxon-name></italic> are in the group with dark, densely punctate tergites and black (not yellow) clypei with an upturned fore margin (Fig. <xref ref-type="fig" rid="F16">96</xref>). The male of <italic><tp:taxon-name><tp:taxon-name-part taxon-name-part-type="genus" reg="Andrena">A.</tp:taxon-name-part> <tp:taxon-name-part taxon-name-part-type="species" reg="farinosoides">farinosoides</tp:taxon-name-part></tp:taxon-name></italic> is then less densely and more finely punctate on the scutum (punctures separated by one puncture diameter) whereas <italic><tp:taxon-name><tp:taxon-name-part taxon-name-part-type="genus" reg="Andrena">A.</tp:taxon-name-part> <tp:taxon-name-part taxon-name-part-type="species" reg="farinosa">farinosa</tp:taxon-name-part></tp:taxon-name></italic> has larger punctures that are separated by less than a puncture diameter (Fig. <xref ref-type="fig" rid="F16">97</xref>).</p></tp:treatment-sec><tp:treatment-sec sec-type="description" id="SECID0EZFCK"><title>Description.</title><p><bold>Female</bold>: Body length 8.5–9.5 mm (Fig. <xref ref-type="fig" rid="F15">87</xref>). <bold><italic>Head</italic></bold>: Black, clearly wider than long (Fig. <xref ref-type="fig" rid="F15">88</xref>). Clypeus broad, slightly arched, densely and evenly punctured, punctures separated by ½ a puncture diameter. Process of labrum broad, trapezoidal, twice as wide as long, fore margin compressed and slightly upturned, surface with weak transverse striations. Gena slightly narrower than width of compound eye. Gena, face, and scape with dense white hairs, longest not achieving ¾ of length of the scape, hairs on the vertex of similar length but becoming yellowish. Foveae normal, occupying half of distance between top of compound eye and lateral ocellus. Antennae dark, A5–12 lightened orange below, A3 long, slightly shorter than A4+5+6. Ocelloccipital distance short, less than 1/3 width of lateral ocellus. <bold><italic>Mesosoma</italic></bold>: Scutum and scutellum densely punctured, punctures separated by one puncture diameter, underlying surface smooth and shiny (Fig. <xref ref-type="fig" rid="F15">89</xref>). Margins of scutum and scutellum with short whitish-brownish hairs, densest on the margins and becoming sparser as hairs move into centre of the disc. Episternum and propodeum with weak rugosity, dull, propodeal triangle clearly defined by raised carina, propodeal triangle itself rugose with weak longitudinal carinae. Episternum and propodeum with white hairs, not exceeding ¾ length of scape. Legs dark, tarsi lightened brown, pubescence light brown to whitish. Femoral and tibial scopa white. Wings hyaline, venation and stigma light brown. Nervulus interstitial. <bold><italic>Metasoma</italic></bold>: Tergites dark, margins depressed and slightly lightened to brown (Fig. <xref ref-type="fig" rid="F15">91</xref>). Tergites densely and evenly punctured, punctures separated by ½ puncture diameter. T1–4 with thick white hair bands that exceed length of margins, completely obscuring underlying surface, all bands complete in fresh individuals. T5 and T6 with golden hairs flanking pygidial plate, white haired laterally. Pygidial plate rounded triangular, without raised margin, very subtly domed centrally.</p><p><bold>Male.</bold> Body length 7 mm (Fig. <xref ref-type="fig" rid="F14">85</xref>). <bold><italic>Head</italic></bold>: Black, clearly wider than long (Fig. <xref ref-type="fig" rid="F16">96</xref>). Clypeus broadly flattened, with clear upturned fore margin. Clypeus densely and evenly punctured as in female. Gena thickened, slightly wider than the width of compound eye. Gena, face, vertex, and scape with white hairs, longest equalling length of the scape. Antennae dark, A4–13 lightened brown below, A3 slightly shorter than A4+5. Ocelloccipital distance short, ½ width of lateral ocellus. <bold><italic>Mesosoma</italic></bold>: Similar to female, scutum and scutellum evenly punctured, punctures separated by one puncture diameter, underlying surface shiny, contrasting with the episternum and propodeum that are reticulate, dull (Fig. <xref ref-type="fig" rid="F16">97</xref>). Legs dark, tarsi lightened brown, pubescence white. Wings hyaline, venation and stigma light brown. Nervulus interstitial. <bold><italic>Metasoma</italic></bold>: Similar to female, tergites dark, margins lightened yellow to brown, apically whitish translucent (Fig. <xref ref-type="fig" rid="F16">98</xref>). Tergites densely and evenly punctate, punctures separated by one puncture diameter.</p><fig id="F15" position="float" orientation="portrait"><object-id xmlns:xlink="http://www.w3.org/1999/xlink" content-type="doi" xlink:type="simple">10.3897/zookeys.974.54794.figures87-94</object-id><object-id xmlns:xlink="http://www.w3.org/1999/xlink" content-type="arpha" xlink:type="simple">ADD5150B-2914-5B3F-9516-D14E1ED927CC</object-id><label>Figures 87–94.</label><caption><p><tp:taxon-name><tp:taxon-name-part taxon-name-part-type="genus" reg="Andrena">Andrena</tp:taxon-name-part> (<tp:taxon-name-part taxon-name-part-type="subgenus" reg="Poliandrena">Poliandrena</tp:taxon-name-part>) <tp:taxon-name-part taxon-name-part-type="species" reg="farinosoides">farinosoides</tp:taxon-name-part></tp:taxon-name> sp. nov. <bold>87</bold> female profile <bold>88</bold> female face <bold>89</bold> female dorsum <bold>90</bold> female tergites <bold>91</bold> female tergites in lateral view. <tp:taxon-name><tp:taxon-name-part taxon-name-part-type="genus" reg="Andrena">Andrena</tp:taxon-name-part> (<tp:taxon-name-part taxon-name-part-type="subgenus" reg="Poliandrena">Poliandrena</tp:taxon-name-part>) <tp:taxon-name-part taxon-name-part-type="species" reg="farinosa">farinosa</tp:taxon-name-part></tp:taxon-name> Pérez, 1895 (paralectotype) <bold>92</bold> female dorsum <bold>93</bold> female tergites <bold>94</bold> female tergites in lateral view.</p></caption><graphic xmlns:xlink="http://www.w3.org/1999/xlink" xlink:href="zookeys-974-031-g015.jpg" position="float" orientation="portrait" xlink:type="simple" id="oo_460656.jpg"><uri content-type="original_file" xlink:type="simple">https://binary.pensoft.net/fig/460656</uri></graphic></fig></tp:treatment-sec><tp:treatment-sec sec-type="distribution" id="SECID0EBMCK"><title>Distribution.</title><p>The eastern Moroccan desert in the provinces of Oriental and Drâa-Tafilalet (Fig. <xref ref-type="fig" rid="F24">145d</xref>).</p></tp:treatment-sec><tp:treatment-sec sec-type="Floral preferences" id="SECID0EUMCK"><title>Floral preferences.</title><p>None recorded.</p></tp:treatment-sec><tp:treatment-sec sec-type="etymology" id="SECID0EZMCK"><title>Etymology.</title><p>Given the similarity to <italic><tp:taxon-name><tp:taxon-name-part taxon-name-part-type="genus" reg="Andrena">A.</tp:taxon-name-part> <tp:taxon-name-part taxon-name-part-type="species" reg="farinosa">farinosa</tp:taxon-name-part></tp:taxon-name></italic>, the name <italic><tp:taxon-name><tp:taxon-name-part taxon-name-part-type="genus" reg="Andrena">A.</tp:taxon-name-part> <tp:taxon-name-part taxon-name-part-type="species" reg="farinosoides">farinosoides</tp:taxon-name-part></tp:taxon-name></italic> (<italic><tp:taxon-name><tp:taxon-name-part taxon-name-part-type="genus" reg="Andrena"/><tp:taxon-name-part taxon-name-part-type="species" reg="farinosa">farinosa</tp:taxon-name-part></tp:taxon-name></italic> + <italic>oides</italic>, form or likeness) was chosen to illustrate this close link.</p></tp:treatment-sec><tp:treatment-sec sec-type="material" id="SECID0ETOCK"><title>Other material examined.</title><p>(<italic><tp:taxon-name><tp:taxon-name-part taxon-name-part-type="genus" reg="Andrena">Andrena</tp:taxon-name-part> <tp:taxon-name-part taxon-name-part-type="species" reg="farinosa">farinosa</tp:taxon-name-part></tp:taxon-name></italic>): Spain: Barcelona, [no date], 1♀, designated paratype [technically paralectotype] by Warncke, Warncke Colln., <abbrev xmlns:xlink="http://www.w3.org/1999/xlink" content-type="institution" xlink:title="Oberösterreich Landesmusum, Linz, Austria" id="ABBRID0EEPCK" xlink:type="simple">OÖLM</abbrev> (illustrated Figs <xref ref-type="fig" rid="F15">90</xref>, <xref ref-type="fig" rid="F15">92</xref>, <xref ref-type="fig" rid="F15">94</xref>); 80 km SW Valencia, Muela de Cortes reserve, 14.v.2003, 4♂, 13♀, leg. J. Halada, <abbrev xmlns:xlink="http://www.w3.org/1999/xlink" content-type="institution" xlink:title="Oberösterreich Landesmusum, Linz, Austria" id="ABBRID0EVPCK" xlink:type="simple">OÖLM</abbrev>; Lleida, Granadella, 450 m, 23.v.1983, 2♂, 1♀, leg. H. Teunissen, <abbrev xmlns:xlink="http://www.w3.org/1999/xlink" content-type="institution" xlink:title="National Museum of Natural History Naturalis, Leiden, the Netherlands" id="ABBRID0E1PCK" xlink:type="simple">NMNL</abbrev>; Maella, 23.v.1983, 1♂, leg. H. Teunissen, <abbrev xmlns:xlink="http://www.w3.org/1999/xlink" content-type="institution" xlink:title="National Museum of Natural History Naturalis, Leiden, the Netherlands" id="ABBRID0E6PCK" xlink:type="simple">NMNL</abbrev>; Murcia, Pto. de Jumilla, 19.v.2003, 1♀, leg. J. Halada, <abbrev xmlns:xlink="http://www.w3.org/1999/xlink" content-type="institution" xlink:title="Oberösterreich Landesmusum, Linz, Austria" id="ABBRID0EEQCK" xlink:type="simple">OÖLM</abbrev>; Murcia, Sierra de Españula, 11.v.2003, 5♂, 3♀, leg. J. Halada, <abbrev xmlns:xlink="http://www.w3.org/1999/xlink" content-type="institution" xlink:title="Oberösterreich Landesmusum, Linz, Austria" id="ABBRID0EJQCK" xlink:type="simple">OÖLM</abbrev>; Taragona, Bellaguarda, 683 m, 1.vi.2019, 1♀, leg. W. Klein, <abbrev xmlns:xlink="http://www.w3.org/1999/xlink" content-type="institution" xlink:title="National Museum of Natural History Naturalis, Leiden, the Netherlands" id="ABBRID0EOQCK" xlink:type="simple">NMNL</abbrev>; Zaragoza, Codos, 5.vi.1985, 2♂, leg. H. Teunissen, <abbrev xmlns:xlink="http://www.w3.org/1999/xlink" content-type="institution" xlink:title="National Museum of Natural History Naturalis, Leiden, the Netherlands" id="ABBRID0ETQCK" xlink:type="simple">NMNL</abbrev>.</p><fig id="F16" position="float" orientation="portrait"><object-id xmlns:xlink="http://www.w3.org/1999/xlink" content-type="doi" xlink:type="simple">10.3897/zookeys.974.54794.figures95-98</object-id><object-id xmlns:xlink="http://www.w3.org/1999/xlink" content-type="arpha" xlink:type="simple">F63DDA11-161D-5117-B710-EE4F498FDF7B</object-id><label>Figures 95–98.</label><caption><p><tp:taxon-name><tp:taxon-name-part taxon-name-part-type="genus" reg="Andrena">Andrena</tp:taxon-name-part> (<tp:taxon-name-part taxon-name-part-type="subgenus" reg="Poliandrena">Poliandrena</tp:taxon-name-part>) <tp:taxon-name-part taxon-name-part-type="species" reg="farinosoides">farinosoides</tp:taxon-name-part></tp:taxon-name> sp. nov. <bold>95</bold> male profile <bold>96</bold> male head <bold>97</bold> male dorsum <bold>98</bold> male tergites.</p></caption><graphic xmlns:xlink="http://www.w3.org/1999/xlink" xlink:href="zookeys-974-031-g016.jpg" position="float" orientation="portrait" xlink:type="simple" id="oo_460657.jpg"><uri content-type="original_file" xlink:type="simple">https://binary.pensoft.net/fig/460657</uri></graphic></fig></tp:treatment-sec><tp:treatment-sec><!--Section generated to contain objects referenced in tp:taxon-treatment.--><fig id="F14" position="float" orientation="portrait"><object-id xmlns:xlink="http://www.w3.org/1999/xlink" content-type="doi" xlink:type="simple">10.3897/zookeys.974.54794.figures83-86</object-id><object-id xmlns:xlink="http://www.w3.org/1999/xlink" content-type="arpha" xlink:type="simple">F446F996-F14C-50A5-928D-4884964140EA</object-id><label>Figures 83–86.</label><caption><p><tp:taxon-name><tp:taxon-name-part taxon-name-part-type="genus" reg="Andrena">Andrena</tp:taxon-name-part> (<tp:taxon-name-part taxon-name-part-type="subgenus" reg="Poliandrena">Poliandrena</tp:taxon-name-part>) <tp:taxon-name-part taxon-name-part-type="species" reg="breviceps">breviceps</tp:taxon-name-part></tp:taxon-name> sp. nov. <bold>83</bold> female profile <bold>84</bold> female head <bold>85</bold> female dorsum <bold>86</bold> female tergites.</p></caption><graphic xmlns:xlink="http://www.w3.org/1999/xlink" xlink:href="zookeys-974-031-g014.jpg" position="float" orientation="portrait" xlink:type="simple" id="oo_460655.jpg"><uri content-type="original_file" xlink:type="simple">https://binary.pensoft.net/fig/460655</uri></graphic></fig><fig id="F24" position="float" orientation="portrait"><object-id xmlns:xlink="http://www.w3.org/1999/xlink" content-type="doi" xlink:type="simple">10.3897/zookeys.974.54794.figure145</object-id><object-id xmlns:xlink="http://www.w3.org/1999/xlink" content-type="arpha" xlink:type="simple">343881B8-EAF7-5C28-B3D0-1D3DD0D0078F</object-id><label>Figure 145.</label><caption><p>Distribution of sampling locations of newly described species <bold>A</bold><italic><tp:taxon-name><tp:taxon-name-part taxon-name-part-type="genus" reg="Andrena">Andrena</tp:taxon-name-part> <tp:taxon-name-part taxon-name-part-type="species" reg="hebescens">hebescens</tp:taxon-name-part></tp:taxon-name></italic> (circles), <italic><tp:taxon-name><tp:taxon-name-part taxon-name-part-type="genus" reg="Andrena">Andrena</tp:taxon-name-part> <tp:taxon-name-part taxon-name-part-type="species" reg="semiadesus">semiadesus</tp:taxon-name-part></tp:taxon-name></italic> (squares) <bold>B</bold><italic><tp:taxon-name><tp:taxon-name-part taxon-name-part-type="genus" reg="Andrena">Andrena</tp:taxon-name-part> <tp:taxon-name-part taxon-name-part-type="species" reg="tenebricorpus">tenebricorpus</tp:taxon-name-part></tp:taxon-name></italic> (diamond), <italic><tp:taxon-name><tp:taxon-name-part taxon-name-part-type="genus" reg="Andrena">Andrena</tp:taxon-name-part> <tp:taxon-name-part taxon-name-part-type="species" reg="niveofacies">niveofacies</tp:taxon-name-part></tp:taxon-name></italic> (circle), <italic><tp:taxon-name><tp:taxon-name-part taxon-name-part-type="genus" reg="Andrena">Andrena</tp:taxon-name-part> <tp:taxon-name-part taxon-name-part-type="species" reg="triangulivalvis">triangulivalvis</tp:taxon-name-part></tp:taxon-name></italic> (triangle) <bold>C</bold><italic><tp:taxon-name><tp:taxon-name-part taxon-name-part-type="genus" reg="Andrena">Andrena</tp:taxon-name-part> <tp:taxon-name-part taxon-name-part-type="species" reg="sparsipunctata">sparsipunctata</tp:taxon-name-part></tp:taxon-name></italic> (circles), <italic><tp:taxon-name><tp:taxon-name-part taxon-name-part-type="genus" reg="Andrena">Andrena</tp:taxon-name-part> <tp:taxon-name-part taxon-name-part-type="species" reg="breviceps">breviceps</tp:taxon-name-part></tp:taxon-name></italic> (diamonds) <bold>D</bold><italic><tp:taxon-name><tp:taxon-name-part taxon-name-part-type="genus" reg="Andrena">Andrena</tp:taxon-name-part> <tp:taxon-name-part taxon-name-part-type="species" reg="acutidentis">acutidentis</tp:taxon-name-part></tp:taxon-name></italic> (squares), <italic><tp:taxon-name><tp:taxon-name-part taxon-name-part-type="genus" reg="Andrena">Andrena</tp:taxon-name-part> <tp:taxon-name-part taxon-name-part-type="species" reg="farinosoides">farinosoides</tp:taxon-name-part></tp:taxon-name></italic> (triangles), <italic><tp:taxon-name><tp:taxon-name-part taxon-name-part-type="genus" reg="Andrena">Andrena</tp:taxon-name-part> <tp:taxon-name-part taxon-name-part-type="species" reg="nigriclypeus">nigriclypeus</tp:taxon-name-part></tp:taxon-name></italic> (circle). Relief is indicated by shading, measured in meters above sea level.</p></caption><graphic xmlns:xlink="http://www.w3.org/1999/xlink" xlink:href="zookeys-974-031-g024.jpg" position="float" orientation="portrait" xlink:type="simple" id="oo_460665.jpg"><uri content-type="original_file" xlink:type="simple">https://binary.pensoft.net/fig/460665</uri></graphic></fig></tp:treatment-sec><ref-list><ref id="B15"><mixed-citation xmlns:xlink="http://www.w3.org/1999/xlink" xlink:type="simple"><person-group><name name-style="western"><surname>Gusenleitner</surname><given-names>F</given-names></name><name name-style="western"><surname>Schwarz</surname><given-names>M</given-names></name></person-group> (<year>2002</year>) <article-title>Weltweite Checkliste der Bienengattung <italic><tp:taxon-name><tp:taxon-name-part taxon-name-part-type="genus">Andrena</tp:taxon-name-part></tp:taxon-name></italic> mit Bemerkungen und Ergänzungen zu paläarktischen Arten (<tp:taxon-name><tp:taxon-name-part taxon-name-part-type="order">Hymenoptera</tp:taxon-name-part></tp:taxon-name>, <tp:taxon-name><tp:taxon-name-part taxon-name-part-type="family">Apidae</tp:taxon-name-part></tp:taxon-name>, <tp:taxon-name><tp:taxon-name-part taxon-name-part-type="subfamily">Andreninae</tp:taxon-name-part></tp:taxon-name>, <italic><tp:taxon-name><tp:taxon-name-part taxon-name-part-type="genus">Andrena</tp:taxon-name-part></tp:taxon-name></italic>).</article-title><source>Entomofauna Supplement</source><volume>10</volume>: <fpage>1</fpage>–<lpage>1280</lpage>.</mixed-citation></ref></ref-list></tp:taxon-treatment>
