# Supplementary material for: An update and revision of the Andrena fauna of Morocco (Hymenoptera, Apoidea, Andrenidae) with the description of eleven new North African species
Source: Zookeys. 2020 Oct 7;974:31–92. doi: 10.3897/zookeys.974.54794 (PMC7557337; doi:10.3897/zookeys.974.54794)
Supplement: XML Treatment for Andrena (Aciandrena) fulica [file zookeys.974.54794-treatment12.xml]

<!DOCTYPE tp:taxon-treatment
  PUBLIC "-//TaxonX//DTD Taxonomic Treatment Publishing DTD v0 20100105//EN" "tax-treatment-NSO.dtd">
<tp:taxon-treatment xmlns:tp="http://www.plazi.org/taxpub"><tp:treatment-meta><kwd-group><label>Taxon classification</label><kwd><named-content xmlns:xlink="http://www.w3.org/1999/xlink" content-type="kingdom">Animalia</named-content></kwd><kwd><named-content xmlns:xlink="http://www.w3.org/1999/xlink" content-type="order">Hymenoptera</named-content></kwd><kwd><named-content xmlns:xlink="http://www.w3.org/1999/xlink" content-type="family">Andrenidae</named-content></kwd></kwd-group><mixed-citation publication-type="journal"><person-group><name><surname>Wood</surname><given-names>Thomas James</given-names></name><name><surname>Michez</surname><given-names>Denis</given-names></name><name><surname>Cejas</surname><given-names>Diego</given-names></name><name><surname>Lhomme</surname><given-names>Patrick</given-names></name><name><surname>Rasmont</surname><given-names>Pierre</given-names></name></person-group><article-title>An update and revision of the <italic><tp:taxon-name><tp:taxon-name-part taxon-name-part-type="genus" reg="Andrena">Andrena</tp:taxon-name-part></tp:taxon-name></italic> fauna of Morocco (<tp:taxon-name><tp:taxon-name-part taxon-name-part-type="order">Hymenoptera</tp:taxon-name-part></tp:taxon-name>, <tp:taxon-name><tp:taxon-name-part taxon-name-part-type="superfamily">Apoidea</tp:taxon-name-part></tp:taxon-name>, <tp:taxon-name><tp:taxon-name-part taxon-name-part-type="family">Andrenidae</tp:taxon-name-part></tp:taxon-name>) with the description of eleven new North African species</article-title><source>Zookeys</source><day>07</day><month>10</month><year>2020</year><volume>974</volume><fpage>31</fpage><lpage>92</lpage><pub-id pub-id-type="doi">10.3897/zookeys.974.54794</pub-id></mixed-citation></tp:treatment-meta><tp:nomenclature><tp:taxon-name><object-id xmlns:xlink="http://www.w3.org/1999/xlink" content-type="arpha" xlink:type="simple">C9F37F92-B810-545C-A13F-F53198D0A732</object-id>
              <tp:taxon-name-part taxon-name-part-type="genus" reg="Andrena">Andrena</tp:taxon-name-part> (<tp:taxon-name-part taxon-name-part-type="subgenus" reg="Aciandrena">Aciandrena</tp:taxon-name-part>) <tp:taxon-name-part taxon-name-part-type="species" reg="fulica">fulica</tp:taxon-name-part></tp:taxon-name><tp:taxon-authority>Warncke, 1974</tp:taxon-authority><xref ref-type="fig" rid="F17">Figures 99–104</xref><tp:nomenclature-citation-list><tp:nomenclature-citation><tp:taxon-name>
                  <tp:taxon-name-part taxon-name-part-type="genus" reg="Andrena">Andrena</tp:taxon-name-part> (<tp:taxon-name-part taxon-name-part-type="subgenus" reg="Aciandrena">Aciandrena</tp:taxon-name-part>) <tp:taxon-name-part taxon-name-part-type="species" reg="astrella">astrella</tp:taxon-name-part> <tp:taxon-name-part taxon-name-part-type="infraspecific-rank">ssp.</tp:taxon-name-part> <tp:taxon-name-part taxon-name-part-type="subspecies" reg="fulica">fulica</tp:taxon-name-part></tp:taxon-name><comment>Warncke, 1974: p44</comment></tp:nomenclature-citation><tp:nomenclature-citation><tp:taxon-name>
                  <tp:taxon-name-part taxon-name-part-type="genus" reg="Andrena">Andrena</tp:taxon-name-part> (<tp:taxon-name-part taxon-name-part-type="subgenus" reg="Aciandrena">Aciandrena</tp:taxon-name-part>) <tp:taxon-name-part taxon-name-part-type="species" reg="astrella">astrella</tp:taxon-name-part></tp:taxon-name><comment>Warncke, 1975: 305. syn. nov.</comment></tp:nomenclature-citation></tp:nomenclature-citation-list></tp:nomenclature><tp:treatment-sec sec-type="material" id="SECID0ESUCK"><title>Material examined, males only, black faced and therefore nominally <italic><tp:taxon-name><tp:taxon-name-part taxon-name-part-type="genus" reg="Andrena">A.</tp:taxon-name-part> <tp:taxon-name-part taxon-name-part-type="species" reg="fulica">fulica</tp:taxon-name-part></tp:taxon-name></italic>.</title><p>Tunisia: Tunis, 1898, 1♂, leg. O. Schmiedeknecht (paratype <italic><tp:taxon-name><tp:taxon-name-part taxon-name-part-type="genus" reg="Andrena">A.</tp:taxon-name-part> <tp:taxon-name-part taxon-name-part-type="species" reg="fulica">fulica</tp:taxon-name-part></tp:taxon-name></italic>), <abbrev xmlns:xlink="http://www.w3.org/1999/xlink" content-type="institution" xlink:title="Oberösterreich Landesmusum, Linz, Austria" id="ABBRID0EPVCK" xlink:type="simple">OÖLM</abbrev>; Morocco: Fès-Meknès, Ifrane environs, 9.v.1997, 1♂, leg. K. Deneš, <abbrev xmlns:xlink="http://www.w3.org/1999/xlink" content-type="institution" xlink:title="Oberösterreich Landesmusum, Linz, Austria" id="ABBRID0EUVCK" xlink:type="simple">OÖLM</abbrev> (illustrated Figs <xref ref-type="fig" rid="F17">99</xref>, <xref ref-type="fig" rid="F17">100</xref>); Spain: Benidorm, 20.iv.1982, 1♂, <abbrev xmlns:xlink="http://www.w3.org/1999/xlink" content-type="institution" xlink:title="National Museum of Natural History Naturalis, Leiden, the Netherlands" id="ABBRID0EBWCK" xlink:type="simple">NMNL</abbrev>.</p></tp:treatment-sec><tp:treatment-sec sec-type="material" id="SECID0EGWCK"><title>Material examined, males only, yellow face and therefore nominally <italic><tp:taxon-name><tp:taxon-name-part taxon-name-part-type="genus" reg="Andrena">A.</tp:taxon-name-part> <tp:taxon-name-part taxon-name-part-type="species" reg="astrella">astrella</tp:taxon-name-part></tp:taxon-name></italic>.</title><p>Morocco: Fès-Meknès, Ifrane environs, 9.v.1997, 1♂, leg. K. Deneš, <abbrev xmlns:xlink="http://www.w3.org/1999/xlink" content-type="institution" xlink:title="Oberösterreich Landesmusum, Linz, Austria" id="ABBRID0EYWCK" xlink:type="simple">OÖLM</abbrev> (illustrated Figs <xref ref-type="fig" rid="F17">101</xref>, <xref ref-type="fig" rid="F17">102</xref>); Portugal: Algarve, Altura, near Monte Gordo, 24.iv.2016, 1♂, leg. Wood, <abbrev xmlns:xlink="http://www.w3.org/1999/xlink" xlink:title="Thomas Wood personal collection, Mons, Belgium" id="ABBRID0EFXCK" xlink:type="simple">TJW</abbrev> Colln.; Algarve, Pêra, Praia Grande, 2.iv.2015, 2♂, leg. Wood, <abbrev xmlns:xlink="http://www.w3.org/1999/xlink" xlink:title="Thomas Wood personal collection, Mons, Belgium" id="ABBRID0EJXCK" xlink:type="simple">TJW</abbrev> Colln.; Spain: Rivas [Madrid], 1♂, leg. Dusmet (paratype <italic><tp:taxon-name><tp:taxon-name-part taxon-name-part-type="genus" reg="Andrena">A.</tp:taxon-name-part> <tp:taxon-name-part taxon-name-part-type="species" reg="astrella">astrella</tp:taxon-name-part></tp:taxon-name></italic>), <abbrev xmlns:xlink="http://www.w3.org/1999/xlink" content-type="institution" xlink:title="Oberösterreich Landesmusum, Linz, Austria" id="ABBRID0EYXCK" xlink:type="simple">OÖLM</abbrev>; 40 km W Malaga, Yunquera, 800 m, 29.iv.2003, 2♂, leg. J. Halada, <abbrev xmlns:xlink="http://www.w3.org/1999/xlink" content-type="institution" xlink:title="Oberösterreich Landesmusum, Linz, Austria" id="ABBRID0E4XCK" xlink:type="simple">OÖLM</abbrev>; 50 km W Almería, Berja, 21.iv.2003, 10♂, leg. J. Halada, <abbrev xmlns:xlink="http://www.w3.org/1999/xlink" content-type="institution" xlink:title="Oberösterreich Landesmusum, Linz, Austria" id="ABBRID0ECYCK" xlink:type="simple">OÖLM</abbrev>; Alicante, Elche, 23.iv.1982, 1♂, <abbrev xmlns:xlink="http://www.w3.org/1999/xlink" content-type="institution" xlink:title="National Museum of Natural History Naturalis, Leiden, the Netherlands" id="ABBRID0EHYCK" xlink:type="simple">NMNL</abbrev>; Altea, 10 km N Benidorm, 15.iv.1982, 1♂, <abbrev xmlns:xlink="http://www.w3.org/1999/xlink" content-type="institution" xlink:title="National Museum of Natural History Naturalis, Leiden, the Netherlands" id="ABBRID0EMYCK" xlink:type="simple">NMNL</abbrev>; Benidorm, 20.iv.1982, 1♂, <abbrev xmlns:xlink="http://www.w3.org/1999/xlink" content-type="institution" xlink:title="National Museum of Natural History Naturalis, Leiden, the Netherlands" id="ABBRID0ERYCK" xlink:type="simple">NMNL</abbrev>; Ávila, Hoyos del Espino, 1400 m, 19.v.1995, 1♂, leg. H. &amp; J.E. Wiering, <abbrev xmlns:xlink="http://www.w3.org/1999/xlink" content-type="institution" xlink:title="National Museum of Natural History Naturalis, Leiden, the Netherlands" id="ABBRID0EWYCK" xlink:type="simple">NMNL</abbrev>; Ávila, Hoyocasero, 1350 m, 2 km W, 10.v.1995, 1♂, leg. H. &amp; J.E. Wiering, <abbrev xmlns:xlink="http://www.w3.org/1999/xlink" content-type="institution" xlink:title="National Museum of Natural History Naturalis, Leiden, the Netherlands" id="ABBRID0E2YCK" xlink:type="simple">NMNL</abbrev>; 80 km SW Valencia, Muela de Cortes reserve, 14.v.2003, 2♂, leg. J. Halada, <abbrev xmlns:xlink="http://www.w3.org/1999/xlink" content-type="institution" xlink:title="Oberösterreich Landesmusum, Linz, Austria" id="ABBRID0EAZCK" xlink:type="simple">OÖLM</abbrev>; E-Sierra Nevada, near Alboloduy, 7.v.2003, 3♂, leg. J. Halada, <abbrev xmlns:xlink="http://www.w3.org/1999/xlink" content-type="institution" xlink:title="Oberösterreich Landesmusum, Linz, Austria" id="ABBRID0EFZCK" xlink:type="simple">OÖLM</abbrev>; Sierra Alhamilla, 5 km E Nijar, 20.iv.2003, 1♂, leg. J. Halada, <abbrev xmlns:xlink="http://www.w3.org/1999/xlink" content-type="institution" xlink:title="Oberösterreich Landesmusum, Linz, Austria" id="ABBRID0EKZCK" xlink:type="simple">OÖLM</abbrev>; Sierra Alhamilla, Lucainena, 25.iv.2003, 10♂, leg. J. Halada, <abbrev xmlns:xlink="http://www.w3.org/1999/xlink" content-type="institution" xlink:title="Oberösterreich Landesmusum, Linz, Austria" id="ABBRID0EPZCK" xlink:type="simple">OÖLM</abbrev>; Sierra de Nevada, Ohanes env., 5.v.2003, 5♂, leg. J. Halada, <abbrev xmlns:xlink="http://www.w3.org/1999/xlink" content-type="institution" xlink:title="Oberösterreich Landesmusum, Linz, Austria" id="ABBRID0EUZCK" xlink:type="simple">OÖLM</abbrev>; S-Sierra Nevada, env. Lanjaron, 4.v.2003, 5♂, leg. J. Halada, <abbrev xmlns:xlink="http://www.w3.org/1999/xlink" content-type="institution" xlink:title="Oberösterreich Landesmusum, Linz, Austria" id="ABBRID0EZZCK" xlink:type="simple">OÖLM</abbrev> (illustrated Figs <xref ref-type="fig" rid="F17">103</xref>, <xref ref-type="fig" rid="F17">104</xref>).</p></tp:treatment-sec><tp:treatment-sec sec-type="distribution" id="SECID0EG1CK"><title>Distribution and remarks.</title><p><italic><tp:taxon-name><tp:taxon-name-part taxon-name-part-type="genus" reg="Andrena">Andrena</tp:taxon-name-part> <tp:taxon-name-part taxon-name-part-type="species" reg="fulica">fulica</tp:taxon-name-part></tp:taxon-name></italic> (Morocco, Algeria, and Tunisia) and <italic><tp:taxon-name><tp:taxon-name-part taxon-name-part-type="genus" reg="Andrena">A.</tp:taxon-name-part> <tp:taxon-name-part taxon-name-part-type="species" reg="astrella">astrella</tp:taxon-name-part></tp:taxon-name></italic> (Spain and Portugal) were both described by Warncke, with <italic><tp:taxon-name><tp:taxon-name-part taxon-name-part-type="genus" reg="Andrena">A.</tp:taxon-name-part> <tp:taxon-name-part taxon-name-part-type="species" reg="fulica">fulica</tp:taxon-name-part></tp:taxon-name></italic> described as <tp:taxon-name><tp:taxon-name-part taxon-name-part-type="genus" reg="Andrena">A.</tp:taxon-name-part> <tp:taxon-name-part taxon-name-part-type="species" reg="astrella">astrella</tp:taxon-name-part> <tp:taxon-name-part taxon-name-part-type="infraspecific-rank">ssp.</tp:taxon-name-part> <tp:taxon-name-part taxon-name-part-type="subspecies" reg="fulica">fulica</tp:taxon-name-part></tp:taxon-name> (Warncke, 1974) despite being formally published before <italic><tp:taxon-name><tp:taxon-name-part taxon-name-part-type="genus" reg="Andrena">A.</tp:taxon-name-part> <tp:taxon-name-part taxon-name-part-type="species" reg="astrella">astrella</tp:taxon-name-part></tp:taxon-name></italic> (<xref ref-type="bibr" rid="B52">Warncke 1975b</xref>), this problem arising due to differences in publishing speed between the two journals, with the paper on Iberian <italic><tp:taxon-name><tp:taxon-name-part taxon-name-part-type="genus" reg="Andrena">Andrena</tp:taxon-name-part></tp:taxon-name></italic> originally submitted in 1971. The most recent global treatment listed them as distinct (<xref ref-type="bibr" rid="B15">Gusenleitner and Schwarz 2002</xref>).</p><p>The two species can be rapidly recognised within the <italic><tp:taxon-name><tp:taxon-name-part taxon-name-part-type="genus" reg="Aciandrena">Aciandrena</tp:taxon-name-part></tp:taxon-name></italic> because they have punctured tergites with the punctures extending onto the tergal margins, a character that is unique within this subgenus. According to <xref ref-type="bibr" rid="B50">Warncke (1974)</xref>, <italic><tp:taxon-name><tp:taxon-name-part taxon-name-part-type="genus" reg="Andrena">Andrena</tp:taxon-name-part> <tp:taxon-name-part taxon-name-part-type="species" reg="fulica">fulica</tp:taxon-name-part></tp:taxon-name></italic> is characterised as having finer tergal punctation and, importantly, a black clypeus in the male sex (Fig. <xref ref-type="fig" rid="F17">99</xref>), whereas in <italic><tp:taxon-name><tp:taxon-name-part taxon-name-part-type="genus" reg="Andrena">A.</tp:taxon-name-part> <tp:taxon-name-part taxon-name-part-type="species" reg="astrella">astrella</tp:taxon-name-part></tp:taxon-name></italic> the male clypeus is yellow (Figs <xref ref-type="fig" rid="F17">101</xref>, <xref ref-type="fig" rid="F17">103</xref>). The description of <italic><tp:taxon-name><tp:taxon-name-part taxon-name-part-type="genus" reg="Andrena">A.</tp:taxon-name-part> <tp:taxon-name-part taxon-name-part-type="species" reg="fulica">fulica</tp:taxon-name-part></tp:taxon-name></italic> by <xref ref-type="bibr" rid="B50">Warncke (1974)</xref> is extremely short, just two sentences for the female and two short sentences for the male which read: ‘♂ wie beim ♀ feiner punktiert. Clypeus dunkel gefärbt!’.</p><p>Inspection of <italic><tp:taxon-name><tp:taxon-name-part taxon-name-part-type="genus" reg="Aciandrena">Aciandrena</tp:taxon-name-part></tp:taxon-name></italic> males from Ifrane in Morocco (9.v.1997) revealed the two colour forms in sympatry, though unfortunately only two specimens in total (one <italic><tp:taxon-name><tp:taxon-name-part taxon-name-part-type="genus" reg="Andrena">A.</tp:taxon-name-part> <tp:taxon-name-part taxon-name-part-type="species" reg="fulica">fulica</tp:taxon-name-part></tp:taxon-name></italic>, one <italic><tp:taxon-name><tp:taxon-name-part taxon-name-part-type="genus" reg="Andrena">A.</tp:taxon-name-part> <tp:taxon-name-part taxon-name-part-type="species" reg="astrella">astrella</tp:taxon-name-part></tp:taxon-name></italic>) were collected during this sampling making an assessment of variation impossible. Additionally, specimens from Benidorm in Spain (20.iv.1982) also showed the two colour forms in sympatry. Across all Iberian material studied, 46/47 (97.8%) males showed a consistently yellow clypeus. Inspection of the genitalia showed no obvious differences between the two Ifrane specimens (Figs <xref ref-type="fig" rid="F17">100</xref>, <xref ref-type="fig" rid="F17">102</xref>), and neither specimen shows obvious differences from the genitalia of Spanish specimens (Fig. <xref ref-type="fig" rid="F17">104</xref>).</p><fig id="F17" position="float" orientation="portrait"><object-id xmlns:xlink="http://www.w3.org/1999/xlink" content-type="doi" xlink:type="simple">10.3897/zookeys.974.54794.figures99-104</object-id><object-id xmlns:xlink="http://www.w3.org/1999/xlink" content-type="arpha" xlink:type="simple">3CE4DCFB-0AA6-5FFA-8254-BD38A9698266</object-id><label>Figures 99–104.</label><caption><p><tp:taxon-name><tp:taxon-name-part taxon-name-part-type="genus" reg="Andrena">Andrena</tp:taxon-name-part> (<tp:taxon-name-part taxon-name-part-type="subgenus" reg="Aciandrena">Aciandrena</tp:taxon-name-part>) <tp:taxon-name-part taxon-name-part-type="species" reg="fulica">fulica</tp:taxon-name-part></tp:taxon-name> Warncke, 1974 <bold>99</bold> male face <bold>100</bold> male genitalia. <tp:taxon-name><tp:taxon-name-part taxon-name-part-type="genus" reg="Andrena">Andrena</tp:taxon-name-part> (<tp:taxon-name-part taxon-name-part-type="subgenus" reg="Aciandrena">Aciandrena</tp:taxon-name-part>) <tp:taxon-name-part taxon-name-part-type="species" reg="fulica">fulica</tp:taxon-name-part> <tp:taxon-name-part taxon-name-part-type="subspecies" reg="astrella">astrella</tp:taxon-name-part></tp:taxon-name> Warncke, 1975 (Morocco) <bold>101</bold> male face <bold>102</bold> male genitalia (Spain) <bold>103</bold> male face <bold>104</bold> male genitalia.</p></caption><graphic xmlns:xlink="http://www.w3.org/1999/xlink" xlink:href="zookeys-974-031-g017.jpg" position="float" orientation="portrait" xlink:type="simple" id="oo_460658.jpg"><uri content-type="original_file" xlink:type="simple">https://binary.pensoft.net/fig/460658</uri></graphic></fig><p><italic><tp:taxon-name><tp:taxon-name-part taxon-name-part-type="genus" reg="Aciandrena">Aciandrena</tp:taxon-name-part></tp:taxon-name></italic> do not always show consistent clypeal colouration. In the recently described <tp:taxon-name><tp:taxon-name-part taxon-name-part-type="genus" reg="Andrena">A.</tp:taxon-name-part> (<tp:taxon-name-part taxon-name-part-type="subgenus" reg="Aciandrena">Aciandrena</tp:taxon-name-part>) <tp:taxon-name-part taxon-name-part-type="species" reg="abruptifovea">abruptifovea</tp:taxon-name-part></tp:taxon-name> Wood, 2020, a series of six males from the same type locality site collected on the same day vary considerably in colouration from a clypeus with 80% yellow coverage, to 40%, to entirely black (<xref ref-type="bibr" rid="B60">Wood et al. 2020b</xref>). Given the extremely similar genitalia and the fact that both colour forms can be found together in both Iberia and North Africa, we synonymise <italic><tp:taxon-name><tp:taxon-name-part taxon-name-part-type="genus" reg="Andrena">A.</tp:taxon-name-part> <tp:taxon-name-part taxon-name-part-type="species" reg="astrella">astrella</tp:taxon-name-part></tp:taxon-name></italic> with <italic><tp:taxon-name><tp:taxon-name-part taxon-name-part-type="genus" reg="Andrena">A.</tp:taxon-name-part> <tp:taxon-name-part taxon-name-part-type="species" reg="fulica">fulica</tp:taxon-name-part></tp:taxon-name></italic>, with <italic><tp:taxon-name><tp:taxon-name-part taxon-name-part-type="genus" reg="Andrena">A.</tp:taxon-name-part> <tp:taxon-name-part taxon-name-part-type="species" reg="fulica">fulica</tp:taxon-name-part></tp:taxon-name></italic> taking priority as senior synonym as it was published first.</p></tp:treatment-sec><ref-list><ref id="B52"><mixed-citation xmlns:xlink="http://www.w3.org/1999/xlink" xlink:type="simple"><person-group><name name-style="western"><surname>Warncke</surname><given-names>K</given-names></name></person-group> (<year>1975b</year>) <article-title>Die Bienengattung <italic><tp:taxon-name><tp:taxon-name-part taxon-name-part-type="genus">Andrena</tp:taxon-name-part></tp:taxon-name></italic> F., in Iberien (Hym. <tp:taxon-name><tp:taxon-name-part taxon-name-part-type="family">Apidae</tp:taxon-name-part></tp:taxon-name>). Teil A.</article-title><source>Eos</source><volume>49</volume>: <fpage>293</fpage>–<lpage>314</lpage>.</mixed-citation></ref><ref id="B15"><mixed-citation xmlns:xlink="http://www.w3.org/1999/xlink" xlink:type="simple"><person-group><name name-style="western"><surname>Gusenleitner</surname><given-names>F</given-names></name><name name-style="western"><surname>Schwarz</surname><given-names>M</given-names></name></person-group> (<year>2002</year>) <article-title>Weltweite Checkliste der Bienengattung <italic><tp:taxon-name><tp:taxon-name-part taxon-name-part-type="genus">Andrena</tp:taxon-name-part></tp:taxon-name></italic> mit Bemerkungen und Ergänzungen zu paläarktischen Arten (<tp:taxon-name><tp:taxon-name-part taxon-name-part-type="order">Hymenoptera</tp:taxon-name-part></tp:taxon-name>, <tp:taxon-name><tp:taxon-name-part taxon-name-part-type="family">Apidae</tp:taxon-name-part></tp:taxon-name>, <tp:taxon-name><tp:taxon-name-part taxon-name-part-type="subfamily">Andreninae</tp:taxon-name-part></tp:taxon-name>, <italic><tp:taxon-name><tp:taxon-name-part taxon-name-part-type="genus">Andrena</tp:taxon-name-part></tp:taxon-name></italic>).</article-title><source>Entomofauna Supplement</source><volume>10</volume>: <fpage>1</fpage>–<lpage>1280</lpage>.</mixed-citation></ref><ref id="B50"><mixed-citation xmlns:xlink="http://www.w3.org/1999/xlink" xlink:type="simple"><person-group><name name-style="western"><surname>Warncke</surname><given-names>K</given-names></name></person-group> (<year>1974</year>) <article-title>Beitrag zur Kenntnis und Verbreitung der Sandbienen in Nordafrika (<tp:taxon-name><tp:taxon-name-part taxon-name-part-type="order">Hymenoptera</tp:taxon-name-part></tp:taxon-name>, <tp:taxon-name><tp:taxon-name-part taxon-name-part-type="superfamily">Apoidea</tp:taxon-name-part></tp:taxon-name>, <italic><tp:taxon-name><tp:taxon-name-part taxon-name-part-type="genus">Andrena</tp:taxon-name-part></tp:taxon-name></italic>).</article-title><source>Mitteilungen aus dem Zoologischen Museum in Berlin</source><volume>50</volume>: <fpage>3</fpage>–<lpage>54</lpage>.</mixed-citation></ref><ref id="B60"><mixed-citation xmlns:xlink="http://www.w3.org/1999/xlink" xlink:type="simple"><person-group><name name-style="western"><surname>Wood</surname><given-names>TJ</given-names></name><name name-style="western"><surname>Boustani</surname><given-names>M</given-names></name><name name-style="western"><surname>Rasmont</surname><given-names>P</given-names></name></person-group> (<year>2020b</year>) A revision of the <italic><tp:taxon-name><tp:taxon-name-part taxon-name-part-type="genus">Andrena</tp:taxon-name-part></tp:taxon-name></italic> (<tp:taxon-name><tp:taxon-name-part taxon-name-part-type="order">Hymenoptera</tp:taxon-name-part></tp:taxon-name>: <tp:taxon-name><tp:taxon-name-part taxon-name-part-type="family">Andrenidae</tp:taxon-name-part></tp:taxon-name>) of Lebanon with the description of six new species. Annales de la Société entomologique de France. [in press]</mixed-citation></ref></ref-list></tp:taxon-treatment>
