# Supplementary material for: An update and revision of the Andrena fauna of Morocco (Hymenoptera, Apoidea, Andrenidae) with the description of eleven new North African species
Source: Zookeys. 2020 Oct 7;974:31–92. doi: 10.3897/zookeys.974.54794 (PMC7557337; doi:10.3897/zookeys.974.54794)
Supplement: XML Treatment for Andrena (Nobandrena) ounifa [file zookeys.974.54794-treatment13.xml]

<!DOCTYPE tp:taxon-treatment
  PUBLIC "-//TaxonX//DTD Taxonomic Treatment Publishing DTD v0 20100105//EN" "tax-treatment-NSO.dtd">
<tp:taxon-treatment xmlns:tp="http://www.plazi.org/taxpub"><tp:treatment-meta><kwd-group><label>Taxon classification</label><kwd><named-content xmlns:xlink="http://www.w3.org/1999/xlink" content-type="kingdom">Animalia</named-content></kwd><kwd><named-content xmlns:xlink="http://www.w3.org/1999/xlink" content-type="order">Hymenoptera</named-content></kwd><kwd><named-content xmlns:xlink="http://www.w3.org/1999/xlink" content-type="family">Andrenidae</named-content></kwd></kwd-group><mixed-citation publication-type="journal"><person-group><name><surname>Wood</surname><given-names>Thomas James</given-names></name><name><surname>Michez</surname><given-names>Denis</given-names></name><name><surname>Cejas</surname><given-names>Diego</given-names></name><name><surname>Lhomme</surname><given-names>Patrick</given-names></name><name><surname>Rasmont</surname><given-names>Pierre</given-names></name></person-group><article-title>An update and revision of the <italic><tp:taxon-name><tp:taxon-name-part taxon-name-part-type="genus" reg="Andrena">Andrena</tp:taxon-name-part></tp:taxon-name></italic> fauna of Morocco (<tp:taxon-name><tp:taxon-name-part taxon-name-part-type="order">Hymenoptera</tp:taxon-name-part></tp:taxon-name>, <tp:taxon-name><tp:taxon-name-part taxon-name-part-type="superfamily">Apoidea</tp:taxon-name-part></tp:taxon-name>, <tp:taxon-name><tp:taxon-name-part taxon-name-part-type="family">Andrenidae</tp:taxon-name-part></tp:taxon-name>) with the description of eleven new North African species</article-title><source>Zookeys</source><day>07</day><month>10</month><year>2020</year><volume>974</volume><fpage>31</fpage><lpage>92</lpage><pub-id pub-id-type="doi">10.3897/zookeys.974.54794</pub-id></mixed-citation></tp:treatment-meta><tp:nomenclature><tp:taxon-name><object-id xmlns:xlink="http://www.w3.org/1999/xlink" content-type="arpha" xlink:type="simple">CEA80990-0F6B-5BB4-AFC4-652ADCC51C54</object-id>
              <tp:taxon-name-part taxon-name-part-type="genus" reg="Andrena">Andrena</tp:taxon-name-part> (<tp:taxon-name-part taxon-name-part-type="subgenus" reg="Nobandrena">Nobandrena</tp:taxon-name-part>) <tp:taxon-name-part taxon-name-part-type="species" reg="ounifa">ounifa</tp:taxon-name-part></tp:taxon-name><tp:taxon-authority>Warncke, 1974</tp:taxon-authority><xref ref-type="fig" rid="F18">Figs 105–112</xref></tp:nomenclature><tp:treatment-sec sec-type="material" id="SECID0EHLDK"><title>Material examined.</title><p>Morocco: Drâa-Tafilalet, Errachidia, 11.iv.1995, 2♀, leg. Ma. Halada, one female deposited in the <abbrev xmlns:xlink="http://www.w3.org/1999/xlink" content-type="institution" xlink:title="Oberösterreich Landesmusum, Linz, Austria" id="ABBRID0EWLDK" xlink:type="simple">OÖLM</abbrev>, with one female retained in the personal collection of <abbrev xmlns:xlink="http://www.w3.org/1999/xlink" xlink:title="Thomas Wood personal collection, Mons, Belgium" id="ABBRID0EEMDK" xlink:type="simple">TJW</abbrev>.</p></tp:treatment-sec><tp:treatment-sec sec-type="distribution" id="SECID0EIMDK"><title>Distribution and remarks.</title><p>Previously known only from the type locality in the western Algerian part of the Sahara Desert. The specimens from Errachidia are approximately 350 kilometres to the west. They agree with the male in size, the flattened and shiny clypeus (Figs <xref ref-type="fig" rid="F18">106</xref>, <xref ref-type="fig" rid="F18">108</xref>), the length of the propodeum (Figs <xref ref-type="fig" rid="F18">107</xref>, <xref ref-type="fig" rid="F18">111</xref>), and general structural characters. The female differs most strongly from classical <italic><tp:taxon-name><tp:taxon-name-part taxon-name-part-type="genus" reg="Nobandrena">Nobandrena</tp:taxon-name-part></tp:taxon-name></italic> (see <xref ref-type="bibr" rid="B47">Warncke 1968a</xref>) in the shape of the foveae which are long and very narrow, narrower than the width of an antenna (Fig. <xref ref-type="fig" rid="F18">106</xref>) and on the tergites it lacks the impressed centre line on T(2)3–4. In common with <italic><tp:taxon-name><tp:taxon-name-part taxon-name-part-type="genus" reg="Andrena">A.</tp:taxon-name-part> <tp:taxon-name-part taxon-name-part-type="species" reg="iliaca">iliaca</tp:taxon-name-part></tp:taxon-name></italic> which was also placed in the <italic><tp:taxon-name><tp:taxon-name-part taxon-name-part-type="genus" reg="Nobandrena">Nobandrena</tp:taxon-name-part></tp:taxon-name></italic> by Warncke, it has a long propodeum with a flat, granular dorsal surface. Molecular work places <italic><tp:taxon-name><tp:taxon-name-part taxon-name-part-type="genus" reg="Andrena">A.</tp:taxon-name-part> <tp:taxon-name-part taxon-name-part-type="species" reg="iliaca">iliaca</tp:taxon-name-part></tp:taxon-name></italic> within the <italic><tp:taxon-name><tp:taxon-name-part taxon-name-part-type="genus" reg="Fuscandrena">Fuscandrena</tp:taxon-name-part></tp:taxon-name></italic> (<xref ref-type="bibr" rid="B28">Pisanty et al. 2020</xref>), and it may be moved there in future, but without molecular data this move is premature, though it clearly does not belong in the <italic><tp:taxon-name><tp:taxon-name-part taxon-name-part-type="genus" reg="Nobandrena">Nobandrena</tp:taxon-name-part></tp:taxon-name></italic>. The holotype male is illustrated here for comparison (Figs <xref ref-type="fig" rid="F18">109–112</xref>). A single pollen load contained pure <italic><tp:taxon-name><tp:taxon-name-part taxon-name-part-type="genus" reg="Raphanus">Raphanus</tp:taxon-name-part></tp:taxon-name></italic>-type pollen (<tp:taxon-name><tp:taxon-name-part taxon-name-part-type="family">Brassicaceae</tp:taxon-name-part></tp:taxon-name>).</p></tp:treatment-sec><tp:treatment-sec sec-type="description" id="SECID0E3TDK"><title>Description.</title><p><bold>Female</bold>: Body length 7.5 mm (Fig. <xref ref-type="fig" rid="F18">105</xref>). <bold><italic>Head</italic></bold>: Black, clearly longer than wide (Fig. <xref ref-type="fig" rid="F18">106</xref>). Clypeus strongly flattened, strongly shining, weakly shagreened only on margins, moderately punctured, punctures separated by 2–3 puncture diameters. Process of labrum weakly trapezoidal, almost triangular, broad, twice as wide as long. Gena slightly narrower than width of compound eye with sparse, short white hair extending to vertex. Foveae long, narrow, narrower than width of scape, separated from inner margin of compound eye by less than their own width. Antenna dark, A4–12 extensively lightened orange below, A7–12 almost entirely orange, A3 slightly exceeding A4+5 in length. Ocelloccipital distance extremely short, linear, almost non-existent. <bold><italic>Mesosoma</italic></bold>: Scutum strongly shagreened, dull to weakly shining centrally, strongly contrasting with shiny scutellum. Scutum and scutellum moderately punctured, punctures separated by 2–3 puncture diameters, with short whitish-brown pubescence. Episternum and propodeum strongly shagreened, dull. Dorsal area of propodeum longer than scutellum, propodeal triangle indicated by an increase in granular size of shagreenation (Fig. <xref ref-type="fig" rid="F18">107</xref>). Episternum and propodeum with white hair, longest attaining ¾ of length of the scape. Legs dark, tarsi lightened brown, pubescence whitish-brownish. Femoral and tibial scopa white. Wings hyaline, venation brown, stigma light brown. Nervulus interstitial. <bold><italic>Metasoma</italic></bold>: Tergites dark, margins clearly lightened yellow to dark orange, apically partly translucent (Fig. <xref ref-type="fig" rid="F18">108</xref>). Tergal discs microreticulate, dull. Tergal discs and margins with sparse white hair, T5 apically and T6 with short golden hairs flanking the pygidial plate. T5 basally with long white hairs, these overlaying but not obscuring the apical golden hairs. Pygidial plate narrow, centrally with a longitudinal slightly raised area.</p></tp:treatment-sec><tp:treatment-sec sec-type="material" id="SECID0EYVDK"><title>Other material examined.</title><p>Algeria: Beni Ounif, 6.iii.[year unknown], 1♂, leg. Weber, <abbrev xmlns:xlink="http://www.w3.org/1999/xlink" content-type="institution" xlink:title="Oberösterreich Landesmusum, Linz, Austria" id="ABBRID0E5VDK" xlink:type="simple">OÖLM</abbrev> (holotype), illustrated Figs <xref ref-type="fig" rid="F18">109–112</xref>.</p><fig id="F18" position="float" orientation="portrait"><object-id xmlns:xlink="http://www.w3.org/1999/xlink" content-type="doi" xlink:type="simple">10.3897/zookeys.974.54794.figures105-112</object-id><object-id xmlns:xlink="http://www.w3.org/1999/xlink" content-type="arpha" xlink:type="simple">B5413F1D-8E7A-5603-B9D5-2FB3A2F4E90E</object-id><label>Figures 105–112.</label><caption><p><tp:taxon-name><tp:taxon-name-part taxon-name-part-type="genus" reg="Andrena">Andrena</tp:taxon-name-part> (<tp:taxon-name-part taxon-name-part-type="subgenus" reg="Nobandrena">Nobandrena</tp:taxon-name-part>) <tp:taxon-name-part taxon-name-part-type="species" reg="ounifa">ounifa</tp:taxon-name-part></tp:taxon-name> Warncke, 1974 <bold>105</bold> female profile <bold>106</bold> female face <bold>107</bold> female propodeum <bold>108</bold> female tergites <bold>109</bold> male (holotype) profile <bold>110</bold> male face <bold>111</bold> male tergites <bold>112</bold> male genitalia.</p></caption><graphic xmlns:xlink="http://www.w3.org/1999/xlink" xlink:href="zookeys-974-031-g018.jpg" position="float" orientation="portrait" xlink:type="simple" id="oo_460659.jpg"><uri content-type="original_file" xlink:type="simple">https://binary.pensoft.net/fig/460659</uri></graphic></fig></tp:treatment-sec><ref-list><ref id="B47"><mixed-citation xmlns:xlink="http://www.w3.org/1999/xlink" xlink:type="simple"><person-group><name name-style="western"><surname>Warncke</surname><given-names>K</given-names></name></person-group> (<year>1968a</year>) <article-title>Die Untergattungen der westpaläarktischen Bienengattung <tp:taxon-name><tp:taxon-name-part taxon-name-part-type="genus">Andrena</tp:taxon-name-part></tp:taxon-name> F.</article-title><source>Memórias e Estudos do Museu Zoológico da Universidade de Coimbra</source><volume>307</volume>: <fpage>1</fpage>–<lpage>110</lpage>.</mixed-citation></ref><ref id="B28"><mixed-citation xmlns:xlink="http://www.w3.org/1999/xlink" xlink:type="simple"><person-group><name name-style="western"><surname>Pisanty</surname><given-names>G</given-names></name><name name-style="western"><surname>Richter</surname><given-names>R</given-names></name><name name-style="western"><surname>Martin</surname><given-names>T</given-names></name><name name-style="western"><surname>Dettman</surname><given-names>J</given-names></name><name name-style="western"><surname>Cardinal</surname><given-names>S</given-names></name></person-group> (<year>2020</year>) Molecular phylogeny and historical biogeography of andrenine bees (<tp:taxon-name><tp:taxon-name-part taxon-name-part-type="order">Hymenoptera</tp:taxon-name-part></tp:taxon-name>: <tp:taxon-name><tp:taxon-name-part taxon-name-part-type="family">Andrenidae</tp:taxon-name-part></tp:taxon-name>). bioRxiv. <ext-link xlink:type="simple" ext-link-type="doi" xlink:href="10.1101/2020.06.09.103556">https://doi.org/10.1101/2020.06.09.103556</ext-link></mixed-citation></ref></ref-list></tp:taxon-treatment>
