# Supplementary material for: An update and revision of the Andrena fauna of Morocco (Hymenoptera, Apoidea, Andrenidae) with the description of eleven new North African species
Source: Zookeys. 2020 Oct 7;974:31–92. doi: 10.3897/zookeys.974.54794 (PMC7557337; doi:10.3897/zookeys.974.54794)
Supplement: XML Treatment for Andrena (Poliandrena) guichardi [file zookeys.974.54794-treatment14.xml]

<!DOCTYPE tp:taxon-treatment
  PUBLIC "-//TaxonX//DTD Taxonomic Treatment Publishing DTD v0 20100105//EN" "tax-treatment-NSO.dtd">
<tp:taxon-treatment xmlns:tp="http://www.plazi.org/taxpub"><tp:treatment-meta><kwd-group><label>Taxon classification</label><kwd><named-content xmlns:xlink="http://www.w3.org/1999/xlink" content-type="kingdom">Animalia</named-content></kwd><kwd><named-content xmlns:xlink="http://www.w3.org/1999/xlink" content-type="order">Hymenoptera</named-content></kwd><kwd><named-content xmlns:xlink="http://www.w3.org/1999/xlink" content-type="family">Andrenidae</named-content></kwd></kwd-group><mixed-citation publication-type="journal"><person-group><name><surname>Wood</surname><given-names>Thomas James</given-names></name><name><surname>Michez</surname><given-names>Denis</given-names></name><name><surname>Cejas</surname><given-names>Diego</given-names></name><name><surname>Lhomme</surname><given-names>Patrick</given-names></name><name><surname>Rasmont</surname><given-names>Pierre</given-names></name></person-group><article-title>An update and revision of the <italic><tp:taxon-name><tp:taxon-name-part taxon-name-part-type="genus" reg="Andrena">Andrena</tp:taxon-name-part></tp:taxon-name></italic> fauna of Morocco (<tp:taxon-name><tp:taxon-name-part taxon-name-part-type="order">Hymenoptera</tp:taxon-name-part></tp:taxon-name>, <tp:taxon-name><tp:taxon-name-part taxon-name-part-type="superfamily">Apoidea</tp:taxon-name-part></tp:taxon-name>, <tp:taxon-name><tp:taxon-name-part taxon-name-part-type="family">Andrenidae</tp:taxon-name-part></tp:taxon-name>) with the description of eleven new North African species</article-title><source>Zookeys</source><day>07</day><month>10</month><year>2020</year><volume>974</volume><fpage>31</fpage><lpage>92</lpage><pub-id pub-id-type="doi">10.3897/zookeys.974.54794</pub-id></mixed-citation></tp:treatment-meta><tp:nomenclature><tp:taxon-name><object-id xmlns:xlink="http://www.w3.org/1999/xlink" content-type="arpha" xlink:type="simple">9043B022-FBCC-57B1-9FFC-20E29104FC0F</object-id>
              <tp:taxon-name-part taxon-name-part-type="genus" reg="Andrena">Andrena</tp:taxon-name-part> (<tp:taxon-name-part taxon-name-part-type="subgenus" reg="Poliandrena">Poliandrena</tp:taxon-name-part>) <tp:taxon-name-part taxon-name-part-type="species" reg="guichardi">guichardi</tp:taxon-name-part></tp:taxon-name><tp:taxon-authority>Warncke, 1980</tp:taxon-authority><xref ref-type="fig" rid="F19">Figures 113–116</xref></tp:nomenclature><tp:treatment-sec sec-type="material" id="SECID0E4YDK"><title>Material examined.</title><p>Morocco: Guelmim-Oued Noun, 15–16.iv.1995, 3♂, 1♀, leg. Ma. Halada, <abbrev xmlns:xlink="http://www.w3.org/1999/xlink" content-type="institution" xlink:title="Oberösterreich Landesmusum, Linz, Austria" id="ABBRID0EDZDK" xlink:type="simple">OÖLM</abbrev>; Souss-Massa, 10 km S Taroudant, 12.iv.1995, 1♀, leg. Ma. Halada, allotype male and one other male deposited in the <abbrev xmlns:xlink="http://www.w3.org/1999/xlink" content-type="institution" xlink:title="Oberösterreich Landesmusum, Linz, Austria" id="ABBRID0ERZDK" xlink:type="simple">OÖLM</abbrev>, with one male and one female retained in the personal collection of <abbrev xmlns:xlink="http://www.w3.org/1999/xlink" xlink:title="Thomas Wood personal collection, Mons, Belgium" id="ABBRID0E6ZDK" xlink:type="simple">TJW</abbrev>.</p></tp:treatment-sec><tp:treatment-sec sec-type="distribution" id="SECID0ED1DK"><title>Distribution and remarks.</title><p>Known only from south-western Morocco (<xref ref-type="bibr" rid="B54">Warncke 1980</xref>). <xref ref-type="bibr" rid="B15">Gusenleitner and Schwarz (2002)</xref> provided comments on the appearance of the male but this was not a formal description and so one is provided here. <italic><tp:taxon-name><tp:taxon-name-part taxon-name-part-type="genus" reg="Andrena">Andrena</tp:taxon-name-part> <tp:taxon-name-part taxon-name-part-type="species" reg="guichardi">guichardi</tp:taxon-name-part></tp:taxon-name></italic> can be easily recognised within the <italic><tp:taxon-name><tp:taxon-name-part taxon-name-part-type="genus" reg="Poliandrena">Poliandrena</tp:taxon-name-part></tp:taxon-name></italic> by the extremely shiny and very sparsely punctate scutum (Fig. <xref ref-type="fig" rid="F19">115</xref>).</p></tp:treatment-sec><tp:treatment-sec sec-type="description" id="SECID0EL3DK"><title>Description.</title><p><bold>Male</bold>: Body length 9 mm (Fig. <xref ref-type="fig" rid="F19">113</xref>). <bold><italic>Head</italic></bold>: Black, clearly wider than long. Clypeus slightly arched, predominantly yellow but with two dark triangular marks intruding laterally (Fig. <xref ref-type="fig" rid="F19">114</xref>). Underlying surface smooth and shiny, densely punctured, punctures separated by one puncture diameter except centrally where there is a small impunctate circular area. Process of labrum narrow, weakly emarginate, shiny. Gena slightly wider than the width of a compound eye. Gena, face, vertex, and scape with long white hairs, equalling length of the scape. Antennae dark, A3 apically and A4–12 completely lightened orange below, A3 exceeding A4, shorter than A4+5. Ocelloccipital distance broad, two times wides than width of lateral ocellus. Surface of galea shagreened, dull. <bold><italic>Mesosoma</italic></bold>: Scutum and scutellum sparsely punctate, punctures separated by 2–4 puncture diameters, underlying surface very smooth and shiny (Fig. <xref ref-type="fig" rid="F19">115</xref>). Episternum weakly reticulate, underlying surface weakly shining. Propodeum microreticulate, dull, propodeal triangle marked by small but clearly defined slightly raised carina, internal structure weakly and finely rugose. Scutum, scutellum, episternum, and propodeum with long white hairs, these often exceeding the length of the scape. Legs dark, tarsi lightened brown, pubescence white. Wings hyaline, venation and stigma brown, nervulus antefurcal. <bold><italic>Metasoma</italic></bold>: Tergites dark brownish, margins lightened whitish, apically translucent (Fig. <xref ref-type="fig" rid="F19">116</xref>). Tergal discs very weakly reticulate, shining, tergites densely and finely punctured, punctures separated by one puncture diameter. T1–5 with loose white hair bands, on T1 interrupted, T2–5 complete. T6–7 centrally with golden fringe of hairs. S2–5 with apical fringes of white hair.</p><fig id="F19" position="float" orientation="portrait"><object-id xmlns:xlink="http://www.w3.org/1999/xlink" content-type="doi" xlink:type="simple">10.3897/zookeys.974.54794.figures113-116</object-id><object-id xmlns:xlink="http://www.w3.org/1999/xlink" content-type="arpha" xlink:type="simple">052F8D2D-32B1-535D-8816-2FF3FF62099C</object-id><label>Figures 113–116.</label><caption><p><tp:taxon-name><tp:taxon-name-part taxon-name-part-type="genus" reg="Andrena">Andrena</tp:taxon-name-part> (<tp:taxon-name-part taxon-name-part-type="subgenus" reg="Poliandrena">Poliandrena</tp:taxon-name-part>) <tp:taxon-name-part taxon-name-part-type="species" reg="guichardi">guichardi</tp:taxon-name-part></tp:taxon-name> Warncke, 1980 <bold>113</bold> male profile <bold>114</bold> male face <bold>115</bold> male dorsum <bold>116</bold> male tergites.</p></caption><graphic xmlns:xlink="http://www.w3.org/1999/xlink" xlink:href="zookeys-974-031-g019.jpg" position="float" orientation="portrait" xlink:type="simple" id="oo_460660.jpg"><uri content-type="original_file" xlink:type="simple">https://binary.pensoft.net/fig/460660</uri></graphic></fig></tp:treatment-sec><tp:treatment-sec sec-type="material" id="SECID0ET6DK"><title>Other material examined.</title><p>Morocco: Sidi-Ifni, within 100 m of the sea, 31.iii.1974, 1♀, leg. K.M. Guichard &amp; G.R. Else, <abbrev xmlns:xlink="http://www.w3.org/1999/xlink" content-type="institution" xlink:title="Oberösterreich Landesmusum, Linz, Austria" id="ABBRID0ECAEK" xlink:type="simple">OÖLM</abbrev><bold>(<italic>paratype</italic>)</bold>.</p></tp:treatment-sec><ref-list><ref id="B54"><mixed-citation xmlns:xlink="http://www.w3.org/1999/xlink" xlink:type="simple"><person-group><name name-style="western"><surname>Warncke</surname><given-names>K</given-names></name></person-group> (<year>1980</year>) <article-title>Zur Verbreitung der Bienengattung <italic><tp:taxon-name><tp:taxon-name-part taxon-name-part-type="genus">Andrena</tp:taxon-name-part></tp:taxon-name></italic> F. in Tunesien.</article-title><source>Mitteilungen der Münchner Entomologischen Gesellschaft</source><volume>70</volume>: <fpage>86</fpage>–<lpage>87</lpage>.</mixed-citation></ref><ref id="B15"><mixed-citation xmlns:xlink="http://www.w3.org/1999/xlink" xlink:type="simple"><person-group><name name-style="western"><surname>Gusenleitner</surname><given-names>F</given-names></name><name name-style="western"><surname>Schwarz</surname><given-names>M</given-names></name></person-group> (<year>2002</year>) <article-title>Weltweite Checkliste der Bienengattung <italic><tp:taxon-name><tp:taxon-name-part taxon-name-part-type="genus">Andrena</tp:taxon-name-part></tp:taxon-name></italic> mit Bemerkungen und Ergänzungen zu paläarktischen Arten (<tp:taxon-name><tp:taxon-name-part taxon-name-part-type="order">Hymenoptera</tp:taxon-name-part></tp:taxon-name>, <tp:taxon-name><tp:taxon-name-part taxon-name-part-type="family">Apidae</tp:taxon-name-part></tp:taxon-name>, <tp:taxon-name><tp:taxon-name-part taxon-name-part-type="subfamily">Andreninae</tp:taxon-name-part></tp:taxon-name>, <italic><tp:taxon-name><tp:taxon-name-part taxon-name-part-type="genus">Andrena</tp:taxon-name-part></tp:taxon-name></italic>).</article-title><source>Entomofauna Supplement</source><volume>10</volume>: <fpage>1</fpage>–<lpage>1280</lpage>.</mixed-citation></ref></ref-list></tp:taxon-treatment>
