# Supplementary material for: An update and revision of the Andrena fauna of Morocco (Hymenoptera, Apoidea, Andrenidae) with the description of eleven new North African species
Source: Zookeys. 2020 Oct 7;974:31–92. doi: 10.3897/zookeys.974.54794 (PMC7557337; doi:10.3897/zookeys.974.54794)
Supplement: XML Treatment for Andrena (Truncandrena) alchata [file zookeys.974.54794-treatment15.xml]

<!DOCTYPE tp:taxon-treatment
  PUBLIC "-//TaxonX//DTD Taxonomic Treatment Publishing DTD v0 20100105//EN" "tax-treatment-NSO.dtd">
<tp:taxon-treatment xmlns:tp="http://www.plazi.org/taxpub"><tp:treatment-meta><kwd-group><label>Taxon classification</label><kwd><named-content xmlns:xlink="http://www.w3.org/1999/xlink" content-type="kingdom">Animalia</named-content></kwd><kwd><named-content xmlns:xlink="http://www.w3.org/1999/xlink" content-type="order">Hymenoptera</named-content></kwd><kwd><named-content xmlns:xlink="http://www.w3.org/1999/xlink" content-type="family">Andrenidae</named-content></kwd></kwd-group><mixed-citation publication-type="journal"><person-group><name><surname>Wood</surname><given-names>Thomas James</given-names></name><name><surname>Michez</surname><given-names>Denis</given-names></name><name><surname>Cejas</surname><given-names>Diego</given-names></name><name><surname>Lhomme</surname><given-names>Patrick</given-names></name><name><surname>Rasmont</surname><given-names>Pierre</given-names></name></person-group><article-title>An update and revision of the <italic><tp:taxon-name><tp:taxon-name-part taxon-name-part-type="genus" reg="Andrena">Andrena</tp:taxon-name-part></tp:taxon-name></italic> fauna of Morocco (<tp:taxon-name><tp:taxon-name-part taxon-name-part-type="order">Hymenoptera</tp:taxon-name-part></tp:taxon-name>, <tp:taxon-name><tp:taxon-name-part taxon-name-part-type="superfamily">Apoidea</tp:taxon-name-part></tp:taxon-name>, <tp:taxon-name><tp:taxon-name-part taxon-name-part-type="family">Andrenidae</tp:taxon-name-part></tp:taxon-name>) with the description of eleven new North African species</article-title><source>Zookeys</source><day>07</day><month>10</month><year>2020</year><volume>974</volume><fpage>31</fpage><lpage>92</lpage><pub-id pub-id-type="doi">10.3897/zookeys.974.54794</pub-id></mixed-citation></tp:treatment-meta><tp:nomenclature><tp:taxon-name><object-id xmlns:xlink="http://www.w3.org/1999/xlink" content-type="arpha" xlink:type="simple">61C4A24B-44BB-5CA9-99E2-F33A0C988DE9</object-id>
              <tp:taxon-name-part taxon-name-part-type="genus" reg="Andrena">Andrena</tp:taxon-name-part> (<tp:taxon-name-part taxon-name-part-type="subgenus" reg="Truncandrena">Truncandrena</tp:taxon-name-part>) <tp:taxon-name-part taxon-name-part-type="species" reg="alchata">alchata</tp:taxon-name-part></tp:taxon-name><tp:taxon-authority>Warncke, 1974</tp:taxon-authority></tp:nomenclature><tp:treatment-sec sec-type="material" id="SECID0ESBEK"><title>Material examined.</title><p><italic><tp:taxon-name><tp:taxon-name-part taxon-name-part-type="genus" reg="Andrena">Andrena</tp:taxon-name-part> <tp:taxon-name-part taxon-name-part-type="species" reg="alchata">alchata</tp:taxon-name-part></tp:taxon-name></italic>: Algeria: Maison Carrée, Alger, 1♂, leg. Dr. J. Bequaert, <abbrev xmlns:xlink="http://www.w3.org/1999/xlink" content-type="institution" xlink:title="Oberösterreich Landesmusum, Linz, Austria" id="ABBRID0EDCEK" xlink:type="simple">OÖLM</abbrev><bold>(<italic>holotype</italic>)</bold>; <italic><tp:taxon-name><tp:taxon-name-part taxon-name-part-type="genus" reg="Andrena">Andrena</tp:taxon-name-part> <tp:taxon-name-part taxon-name-part-type="species" reg="doursana">doursana</tp:taxon-name-part> <tp:taxon-name-part taxon-name-part-type="subspecies" reg="agadira">agadira</tp:taxon-name-part></tp:taxon-name></italic>: Morocco: S-Marokko, Agadir, 20.ii.1977, 1♀, <abbrev xmlns:xlink="http://www.w3.org/1999/xlink" content-type="institution" xlink:title="Oberösterreich Landesmusum, Linz, Austria" id="ABBRID0E3CEK" xlink:type="simple">OÖLM</abbrev><bold>(<italic>holotype</italic>)</bold>; <italic><tp:taxon-name><tp:taxon-name-part taxon-name-part-type="genus" reg="Andrena">Andrena</tp:taxon-name-part> <tp:taxon-name-part taxon-name-part-type="species" reg="doursana">doursana</tp:taxon-name-part> <tp:taxon-name-part taxon-name-part-type="subspecies" reg="citreola">citreola</tp:taxon-name-part></tp:taxon-name></italic> Warncke, 1975: Spain: Vaciamadrid, 25.v.1919, 1♀, leg. Dusmet, <abbrev xmlns:xlink="http://www.w3.org/1999/xlink" content-type="institution" xlink:title="Oberösterreich Landesmusum, Linz, Austria" id="ABBRID0EVDEK" xlink:type="simple">OÖLM</abbrev><bold>(<italic>holotype</italic>)</bold>; Morocco: Azrou Ras el Ma, 30.iii.1923, 1♀, leg. Schulthess, <abbrev xmlns:xlink="http://www.w3.org/1999/xlink" content-type="institution" xlink:title="Oberösterreich Landesmusum, Linz, Austria" id="ABBRID0E6DEK" xlink:type="simple">OÖLM</abbrev><bold>(<italic>paratype</italic>)</bold>; Rez Dj. Zalagh, 25.iii.1923, 1♂, leg. Schulthess, <abbrev xmlns:xlink="http://www.w3.org/1999/xlink" content-type="institution" xlink:title="Oberösterreich Landesmusum, Linz, Austria" id="ABBRID0EJEEK" xlink:type="simple">OÖLM</abbrev><bold>(<italic>paratype</italic>)</bold>.</p></tp:treatment-sec><tp:treatment-sec sec-type="material" id="SECID0ETEEK"><title>New material.</title><p><italic><tp:taxon-name><tp:taxon-name-part taxon-name-part-type="genus" reg="Andrena">Andrena</tp:taxon-name-part> <tp:taxon-name-part taxon-name-part-type="species" reg="alchata">alchata</tp:taxon-name-part></tp:taxon-name></italic>: Morocco: Fès-Meknès, Laanoucer, <named-content xmlns:xlink="http://www.w3.org/1999/xlink" content-type="dwc:verbatimCoordinates" xlink:type="simple"><named-content content-type="geo-json" specific-use="{&#34;type&#34;:&#34;Point&#34;,&#34;coordinates&#34;:[-4.748900,33.616700]}" id="NCID0EHFEK" xlink:type="simple">33.6167, -4.7489</named-content></named-content>, 2.v.2018, 1♂, 3♀, leg P. Lhomme &amp; A. Sentil; <named-content xmlns:xlink="http://www.w3.org/1999/xlink" content-type="dwc:verbatimCoordinates" xlink:type="simple"><named-content content-type="geo-json" specific-use="{&#34;type&#34;:&#34;Point&#34;,&#34;coordinates&#34;:[-4.852700,33.670800]}" id="NCID0EPFEK" xlink:type="simple">33.6708, -4.8527</named-content></named-content>, 2–3.v.2018, 1♀, white pan trap, leg P. Lhomme &amp; A. Sentil; <named-content xmlns:xlink="http://www.w3.org/1999/xlink" content-type="dwc:verbatimCoordinates" xlink:type="simple"><named-content content-type="geo-json" specific-use="{&#34;type&#34;:&#34;Point&#34;,&#34;coordinates&#34;:[-4.867300,33.669900]}" id="NCID0EXFEK" xlink:type="simple">33.6699, -4.8673</named-content></named-content>, 10–11.v.2018, 1♂, 1♀, yellow pan trap, leg P. Lhomme &amp; O. Ihsane; <named-content xmlns:xlink="http://www.w3.org/1999/xlink" content-type="dwc:verbatimCoordinates" xlink:type="simple"><named-content content-type="geo-json" specific-use="{&#34;type&#34;:&#34;Point&#34;,&#34;coordinates&#34;:[-4.843100,33.709900]}" id="NCID0E6FEK" xlink:type="simple">33.7099, -4.8431</named-content></named-content>, 15–16.v.2018, 1♀, white pan trap, leg. P. Lhomme &amp; O. Ihsane; <named-content xmlns:xlink="http://www.w3.org/1999/xlink" content-type="dwc:verbatimCoordinates" xlink:type="simple"><named-content content-type="geo-json" specific-use="{&#34;type&#34;:&#34;Point&#34;,&#34;coordinates&#34;:[-4.843100,7099.000000]}" id="NCID0EHGEK" xlink:type="simple">7099, -4.8431</named-content></named-content>, 15–16.v.2018, 1♀, white pan trap, leg. P. Lhomme; Casablanca-Settat, Oueled Sghir, <named-content xmlns:xlink="http://www.w3.org/1999/xlink" content-type="dwc:verbatimCoordinates" xlink:type="simple"><named-content content-type="geo-json" specific-use="{&#34;type&#34;:&#34;Point&#34;,&#34;coordinates&#34;:[-7.642100,32.823000]}" id="NCID0EPGEK" xlink:type="simple">32.8230, -7.6421</named-content></named-content>, 23.ii.2018, 1♂, 1♀, A. Sentil &amp; I.E. Abdouni, all <abbrev xmlns:xlink="http://www.w3.org/1999/xlink" content-type="institution" xlink:title="University of Mons collection, Mons, Belgium" id="ABBRID0EUGEK" xlink:type="simple">UMONS</abbrev>.</p></tp:treatment-sec><tp:treatment-sec sec-type="distribution" id="SECID0EZGEK"><title>Distribution.</title><p><italic><tp:taxon-name><tp:taxon-name-part taxon-name-part-type="genus" reg="Andrena">Andrena</tp:taxon-name-part> <tp:taxon-name-part taxon-name-part-type="species" reg="alchata">alchata</tp:taxon-name-part></tp:taxon-name></italic> is known from Morocco and Algeria and was only described from the male sex (<xref ref-type="bibr" rid="B50">Warncke 1974</xref>); the subspecies <italic><tp:taxon-name><tp:taxon-name-part taxon-name-part-type="genus" reg="Andrena">A.</tp:taxon-name-part> <tp:taxon-name-part taxon-name-part-type="species" reg="doursana">doursana</tp:taxon-name-part> <tp:taxon-name-part taxon-name-part-type="subspecies" reg="agadira">agadira</tp:taxon-name-part></tp:taxon-name></italic> was known only from south-western Morocco and was described only from the female sex (<xref ref-type="bibr" rid="B54">Warncke 1980</xref>), though the presence of putative males was noted.</p></tp:treatment-sec><tp:treatment-sec sec-type="remarks" id="SECID0EFJEK"><title>Remarks.</title><p>Sampling at both Laanoucer and Oueled Sghir in northern Morocco resulted in the capture of males of <italic><tp:taxon-name><tp:taxon-name-part taxon-name-part-type="genus" reg="Andrena">A.</tp:taxon-name-part> <tp:taxon-name-part taxon-name-part-type="species" reg="alchata">alchata</tp:taxon-name-part></tp:taxon-name></italic> and females corresponding to <italic><tp:taxon-name><tp:taxon-name-part taxon-name-part-type="genus" reg="Andrena">A.</tp:taxon-name-part> <tp:taxon-name-part taxon-name-part-type="species" reg="doursana">doursana</tp:taxon-name-part> <tp:taxon-name-part taxon-name-part-type="subspecies" reg="agadira">agadira</tp:taxon-name-part></tp:taxon-name></italic> on the wing at the same time. Other <italic><tp:taxon-name><tp:taxon-name-part taxon-name-part-type="genus" reg="Truncandrena">Truncandrena</tp:taxon-name-part></tp:taxon-name></italic> species were present, with females of <italic><tp:taxon-name><tp:taxon-name-part taxon-name-part-type="genus" reg="Andrena">Andrena</tp:taxon-name-part> <tp:taxon-name-part taxon-name-part-type="species" reg="ferrugineicrus">ferrugineicrus</tp:taxon-name-part></tp:taxon-name></italic> Dours, 1872 and <italic><tp:taxon-name><tp:taxon-name-part taxon-name-part-type="genus" reg="Andrena">A.</tp:taxon-name-part> <tp:taxon-name-part taxon-name-part-type="species" reg="schmiedekneckti">schmiedekneckti</tp:taxon-name-part></tp:taxon-name></italic> Magretti, 1883 captured at Laanoucer and males and females of <italic><tp:taxon-name><tp:taxon-name-part taxon-name-part-type="genus" reg="Andrena">Andrena</tp:taxon-name-part> <tp:taxon-name-part taxon-name-part-type="species" reg="varia">varia</tp:taxon-name-part></tp:taxon-name></italic> Pérez, 1895 at Oueled Sghir. However, no males or females of <italic><tp:taxon-name><tp:taxon-name-part taxon-name-part-type="genus" reg="Andrena">A.</tp:taxon-name-part> <tp:taxon-name-part taxon-name-part-type="species" reg="doursana">doursana</tp:taxon-name-part> <tp:taxon-name-part taxon-name-part-type="subspecies" reg="citreola">citreola</tp:taxon-name-part></tp:taxon-name></italic> Warncke, 1975, the form occurring in this part of Morocco, were recorded. This situation raised the possibility that <italic><tp:taxon-name><tp:taxon-name-part taxon-name-part-type="genus" reg="Andrena">A.</tp:taxon-name-part> <tp:taxon-name-part taxon-name-part-type="species" reg="alchata">alchata</tp:taxon-name-part></tp:taxon-name></italic> and <italic><tp:taxon-name><tp:taxon-name-part taxon-name-part-type="genus" reg="Andrena">A.</tp:taxon-name-part> <tp:taxon-name-part taxon-name-part-type="species" reg="doursana">doursana</tp:taxon-name-part> <tp:taxon-name-part taxon-name-part-type="subspecies" reg="agadira">agadira</tp:taxon-name-part></tp:taxon-name></italic> are actually synonymous.</p><p>Captured females are darker than <italic><tp:taxon-name><tp:taxon-name-part taxon-name-part-type="genus" reg="Andrena">A.</tp:taxon-name-part> <tp:taxon-name-part taxon-name-part-type="species" reg="doursana">d.</tp:taxon-name-part> <tp:taxon-name-part taxon-name-part-type="subspecies" reg="citreola">citreola</tp:taxon-name-part></tp:taxon-name></italic> (compare Figs <xref ref-type="fig" rid="F20">117</xref>, <xref ref-type="fig" rid="F20">118</xref>) and can be separated by the colouration of the hairs of T5–6 flanking the pygidial plate which are dark brown (Fig. <xref ref-type="fig" rid="F20">119</xref>) not light brown as in <italic><tp:taxon-name><tp:taxon-name-part taxon-name-part-type="genus" reg="Andrena">A.</tp:taxon-name-part> <tp:taxon-name-part taxon-name-part-type="species" reg="doursana">d.</tp:taxon-name-part> <tp:taxon-name-part taxon-name-part-type="subspecies" reg="citreola">citreola</tp:taxon-name-part></tp:taxon-name></italic> (Fig. <xref ref-type="fig" rid="F20">120</xref>). The contrast of these hairs against the abdomen is greater in <italic><tp:taxon-name><tp:taxon-name-part taxon-name-part-type="genus" reg="Andrena">A.</tp:taxon-name-part> <tp:taxon-name-part taxon-name-part-type="species" reg="doursana">d.</tp:taxon-name-part> <tp:taxon-name-part taxon-name-part-type="subspecies" reg="citreola">citreola</tp:taxon-name-part></tp:taxon-name></italic> as the underlying integument is lighter and weakly metallic green (see also Fig. <xref ref-type="fig" rid="F20">118</xref>) with overlying pale hair bands, whereas in captured females the integument is dark and the hair bands are darker (Fig. <xref ref-type="fig" rid="F20">119</xref>). The colouration of the hairs on the frons and along the inner margin of the compound eye are also important; these are a mixture of brown and black in captured females (Fig. <xref ref-type="fig" rid="F20">121</xref>), and white to light brown in <italic><tp:taxon-name><tp:taxon-name-part taxon-name-part-type="genus" reg="Andrena">A.</tp:taxon-name-part> <tp:taxon-name-part taxon-name-part-type="species" reg="doursana">d.</tp:taxon-name-part> <tp:taxon-name-part taxon-name-part-type="subspecies" reg="citreola">citreola</tp:taxon-name-part></tp:taxon-name></italic> s.s. (Fig. <xref ref-type="fig" rid="F20">122</xref>). In these characters, captured females match <italic><tp:taxon-name><tp:taxon-name-part taxon-name-part-type="genus" reg="Andrena">A.</tp:taxon-name-part> <tp:taxon-name-part taxon-name-part-type="species" reg="doursana">d.</tp:taxon-name-part> <tp:taxon-name-part taxon-name-part-type="subspecies" reg="agadira">agadira</tp:taxon-name-part></tp:taxon-name></italic> perfectly (<xref ref-type="bibr" rid="B54">Warncke 1980</xref>).</p><fig id="F20" position="float" orientation="portrait"><object-id xmlns:xlink="http://www.w3.org/1999/xlink" content-type="doi" xlink:type="simple">10.3897/zookeys.974.54794.figures117-124</object-id><object-id xmlns:xlink="http://www.w3.org/1999/xlink" content-type="arpha" xlink:type="simple">072A1C33-832C-535C-9C30-6E85A757F3A8</object-id><label>Figures 117–124.</label><caption><p><tp:taxon-name><tp:taxon-name-part taxon-name-part-type="genus" reg="Andrena">Andrena</tp:taxon-name-part> (<tp:taxon-name-part taxon-name-part-type="subgenus" reg="Truncandrena">Truncandrena</tp:taxon-name-part>) <tp:taxon-name-part taxon-name-part-type="species" reg="alchata">alchata</tp:taxon-name-part></tp:taxon-name> Warncke, 1974 <bold>117</bold> female profile <bold>119</bold> female tergites <bold>121</bold> female face <bold>123</bold> male face. <tp:taxon-name><tp:taxon-name-part taxon-name-part-type="genus" reg="Andrena">Andrena</tp:taxon-name-part> (<tp:taxon-name-part taxon-name-part-type="subgenus" reg="Truncandrena">Truncandrena</tp:taxon-name-part>) <tp:taxon-name-part taxon-name-part-type="species" reg="doursana">doursana</tp:taxon-name-part> <tp:taxon-name-part taxon-name-part-type="subspecies" reg="citreola">citreola</tp:taxon-name-part></tp:taxon-name> Warncke, 1975 <bold>118</bold> female profile <bold>120</bold> female tergites <bold>122</bold> female face <bold>124</bold> male face.</p></caption><graphic xmlns:xlink="http://www.w3.org/1999/xlink" xlink:href="zookeys-974-031-g020.jpg" position="float" orientation="portrait" xlink:type="simple" id="oo_460661.jpg"><uri content-type="original_file" xlink:type="simple">https://binary.pensoft.net/fig/460661</uri></graphic></fig><p>Warncke did not describe male of <italic><tp:taxon-name><tp:taxon-name-part taxon-name-part-type="genus" reg="Andrena">A.</tp:taxon-name-part> <tp:taxon-name-part taxon-name-part-type="species" reg="doursana">d.</tp:taxon-name-part> <tp:taxon-name-part taxon-name-part-type="subspecies" reg="agadira">agadira</tp:taxon-name-part></tp:taxon-name></italic>, commenting that they were indistinguishable from other <italic><tp:taxon-name><tp:taxon-name-part taxon-name-part-type="genus" reg="Andrena">A.</tp:taxon-name-part> <tp:taxon-name-part taxon-name-part-type="species" reg="doursana">doursana</tp:taxon-name-part></tp:taxon-name></italic> subspecies. In contrast, males of <italic><tp:taxon-name><tp:taxon-name-part taxon-name-part-type="genus" reg="Andrena">A.</tp:taxon-name-part> <tp:taxon-name-part taxon-name-part-type="species" reg="alchata">alchata</tp:taxon-name-part></tp:taxon-name></italic> are easy to distinguish as the white markings on the face of <italic><tp:taxon-name><tp:taxon-name-part taxon-name-part-type="genus" reg="Andrena">A.</tp:taxon-name-part> <tp:taxon-name-part taxon-name-part-type="species" reg="alchata">alchata</tp:taxon-name-part></tp:taxon-name></italic> are much more extensive, covering the clypeus and the lower paraocular areas (Fig. <xref ref-type="fig" rid="F20">123</xref>) whereas in <italic><tp:taxon-name><tp:taxon-name-part taxon-name-part-type="genus" reg="Andrena">A.</tp:taxon-name-part> <tp:taxon-name-part taxon-name-part-type="species" reg="doursana">d.</tp:taxon-name-part> <tp:taxon-name-part taxon-name-part-type="subspecies" reg="citreola">citreola</tp:taxon-name-part></tp:taxon-name></italic> the single white marking is small and is restricted to the very tip of the clypeus which forms a clear raised protrusion (Fig. <xref ref-type="fig" rid="F20">124</xref>). There are also genitalia differences, in <italic><tp:taxon-name><tp:taxon-name-part taxon-name-part-type="genus" reg="Andrena">A.</tp:taxon-name-part> <tp:taxon-name-part taxon-name-part-type="species" reg="alchata">alchata</tp:taxon-name-part></tp:taxon-name></italic> the outer margin of the gonostyli is curved inwards (evenly rounded in <italic><tp:taxon-name><tp:taxon-name-part taxon-name-part-type="genus" reg="Andrena">A.</tp:taxon-name-part> <tp:taxon-name-part taxon-name-part-type="species" reg="doursana">d.</tp:taxon-name-part> <tp:taxon-name-part taxon-name-part-type="subspecies" reg="citreola">citreola</tp:taxon-name-part></tp:taxon-name></italic>), and the penis valve is comparatively wider.</p><p>A female corresponding to <italic><tp:taxon-name><tp:taxon-name-part taxon-name-part-type="genus" reg="Andrena">A.</tp:taxon-name-part> <tp:taxon-name-part taxon-name-part-type="species" reg="doursana">d.</tp:taxon-name-part> <tp:taxon-name-part taxon-name-part-type="subspecies" reg="agadira">agadira</tp:taxon-name-part></tp:taxon-name></italic> and a male <italic><tp:taxon-name><tp:taxon-name-part taxon-name-part-type="genus" reg="Andrena">A.</tp:taxon-name-part> <tp:taxon-name-part taxon-name-part-type="species" reg="alchata">alchata</tp:taxon-name-part></tp:taxon-name></italic> were selected from the same site (Laanoucer, 2.v.2018) for molecular investigation. A <italic><abbrev xmlns:xlink="http://www.w3.org/1999/xlink" xlink:title="gene cytochrome oxidase I" id="ABBRID0EJ5EK" xlink:type="simple">cox1</abbrev></italic> fragment of 263 base pairs was obtained after sequencing. A complete homology between the sequences of the female (GENBANK SUB7440720) and the <italic><tp:taxon-name><tp:taxon-name-part taxon-name-part-type="genus" reg="Andrena">A.</tp:taxon-name-part> <tp:taxon-name-part taxon-name-part-type="species" reg="alchata">alchata</tp:taxon-name-part></tp:taxon-name></italic> male (SUB7440720) was found, confirming their conspecificity. However, this result raises a difficult issue, as Warncke believed the males of <italic><tp:taxon-name><tp:taxon-name-part taxon-name-part-type="genus" reg="Andrena">A.</tp:taxon-name-part> <tp:taxon-name-part taxon-name-part-type="species" reg="doursana">d.</tp:taxon-name-part> <tp:taxon-name-part taxon-name-part-type="subspecies" reg="agadira">agadira</tp:taxon-name-part></tp:taxon-name></italic> to be identical to other <italic><tp:taxon-name><tp:taxon-name-part taxon-name-part-type="genus" reg="Andrena">A.</tp:taxon-name-part> <tp:taxon-name-part taxon-name-part-type="species" reg="doursana">doursana</tp:taxon-name-part></tp:taxon-name></italic> subspecies. This therefore means that either <italic><tp:taxon-name><tp:taxon-name-part taxon-name-part-type="genus" reg="Andrena">A.</tp:taxon-name-part> <tp:taxon-name-part taxon-name-part-type="species" reg="alchata">alchata</tp:taxon-name-part></tp:taxon-name></italic> and <italic><tp:taxon-name><tp:taxon-name-part taxon-name-part-type="genus" reg="Andrena">A.</tp:taxon-name-part> <tp:taxon-name-part taxon-name-part-type="species" reg="doursana">d.</tp:taxon-name-part> <tp:taxon-name-part taxon-name-part-type="subspecies" reg="agadira">agadira</tp:taxon-name-part></tp:taxon-name></italic> are not synonymous, and simply very similar morphologically in the female sex, or the undescribed <italic><tp:taxon-name><tp:taxon-name-part taxon-name-part-type="genus" reg="Andrena">A.</tp:taxon-name-part> <tp:taxon-name-part taxon-name-part-type="species" reg="doursana">d.</tp:taxon-name-part> <tp:taxon-name-part taxon-name-part-type="subspecies" reg="agadira">agadira</tp:taxon-name-part></tp:taxon-name></italic> males are incorrectly associated with the type series females. Given this uncertainty, it is not appropriate to propose synonymy between <italic><tp:taxon-name><tp:taxon-name-part taxon-name-part-type="genus" reg="Andrena">A.</tp:taxon-name-part> <tp:taxon-name-part taxon-name-part-type="species" reg="doursana">d.</tp:taxon-name-part> <tp:taxon-name-part taxon-name-part-type="subspecies" reg="agadira">agadira</tp:taxon-name-part></tp:taxon-name></italic> and <italic><tp:taxon-name><tp:taxon-name-part taxon-name-part-type="genus" reg="Andrena">A.</tp:taxon-name-part> <tp:taxon-name-part taxon-name-part-type="species" reg="alchata">alchata</tp:taxon-name-part></tp:taxon-name></italic> until genetic sequences can be obtained from the <italic>locus typicus</italic> to clarify sex associations in this region. What is clear is that captured females represent <italic><tp:taxon-name><tp:taxon-name-part taxon-name-part-type="genus" reg="Andrena">A.</tp:taxon-name-part> <tp:taxon-name-part taxon-name-part-type="species" reg="alchata">alchata</tp:taxon-name-part></tp:taxon-name></italic>, but given the large degree of variation in the colour of <italic><tp:taxon-name><tp:taxon-name-part taxon-name-part-type="genus" reg="Truncandrena">Truncandrena</tp:taxon-name-part></tp:taxon-name></italic> pubescence, it is possible that they simply resemble females of <italic><tp:taxon-name><tp:taxon-name-part taxon-name-part-type="genus" reg="Andrena">A.</tp:taxon-name-part> <tp:taxon-name-part taxon-name-part-type="species" reg="doursana">d.</tp:taxon-name-part> <tp:taxon-name-part taxon-name-part-type="subspecies" reg="agadira">agadira</tp:taxon-name-part></tp:taxon-name></italic>. As such, we do not describe females here until this situation can be clarified further.</p></tp:treatment-sec><ref-list><ref id="B50"><mixed-citation xmlns:xlink="http://www.w3.org/1999/xlink" xlink:type="simple"><person-group><name name-style="western"><surname>Warncke</surname><given-names>K</given-names></name></person-group> (<year>1974</year>) <article-title>Beitrag zur Kenntnis und Verbreitung der Sandbienen in Nordafrika (<tp:taxon-name><tp:taxon-name-part taxon-name-part-type="order">Hymenoptera</tp:taxon-name-part></tp:taxon-name>, <tp:taxon-name><tp:taxon-name-part taxon-name-part-type="superfamily">Apoidea</tp:taxon-name-part></tp:taxon-name>, <italic><tp:taxon-name><tp:taxon-name-part taxon-name-part-type="genus">Andrena</tp:taxon-name-part></tp:taxon-name></italic>).</article-title><source>Mitteilungen aus dem Zoologischen Museum in Berlin</source><volume>50</volume>: <fpage>3</fpage>–<lpage>54</lpage>.</mixed-citation></ref><ref id="B54"><mixed-citation xmlns:xlink="http://www.w3.org/1999/xlink" xlink:type="simple"><person-group><name name-style="western"><surname>Warncke</surname><given-names>K</given-names></name></person-group> (<year>1980</year>) <article-title>Zur Verbreitung der Bienengattung <italic><tp:taxon-name><tp:taxon-name-part taxon-name-part-type="genus">Andrena</tp:taxon-name-part></tp:taxon-name></italic> F. in Tunesien.</article-title><source>Mitteilungen der Münchner Entomologischen Gesellschaft</source><volume>70</volume>: <fpage>86</fpage>–<lpage>87</lpage>.</mixed-citation></ref></ref-list></tp:taxon-treatment>
