# Supplementary material for: An update and revision of the Andrena fauna of Morocco (Hymenoptera, Apoidea, Andrenidae) with the description of eleven new North African species
Source: Zookeys. 2020 Oct 7;974:31–92. doi: 10.3897/zookeys.974.54794 (PMC7557337; doi:10.3897/zookeys.974.54794)
Supplement: XML Treatment for Andrena (Aciandrena) pratincola [file zookeys.974.54794-treatment16.xml]

<!DOCTYPE tp:taxon-treatment
  PUBLIC "-//TaxonX//DTD Taxonomic Treatment Publishing DTD v0 20100105//EN" "tax-treatment-NSO.dtd">
<tp:taxon-treatment xmlns:tp="http://www.plazi.org/taxpub"><tp:treatment-meta><kwd-group><label>Taxon classification</label><kwd><named-content xmlns:xlink="http://www.w3.org/1999/xlink" content-type="kingdom">Animalia</named-content></kwd><kwd><named-content xmlns:xlink="http://www.w3.org/1999/xlink" content-type="order">Hymenoptera</named-content></kwd><kwd><named-content xmlns:xlink="http://www.w3.org/1999/xlink" content-type="family">Andrenidae</named-content></kwd></kwd-group><mixed-citation publication-type="journal"><person-group><name><surname>Wood</surname><given-names>Thomas James</given-names></name><name><surname>Michez</surname><given-names>Denis</given-names></name><name><surname>Cejas</surname><given-names>Diego</given-names></name><name><surname>Lhomme</surname><given-names>Patrick</given-names></name><name><surname>Rasmont</surname><given-names>Pierre</given-names></name></person-group><article-title>An update and revision of the <italic><tp:taxon-name><tp:taxon-name-part taxon-name-part-type="genus" reg="Andrena">Andrena</tp:taxon-name-part></tp:taxon-name></italic> fauna of Morocco (<tp:taxon-name><tp:taxon-name-part taxon-name-part-type="order">Hymenoptera</tp:taxon-name-part></tp:taxon-name>, <tp:taxon-name><tp:taxon-name-part taxon-name-part-type="superfamily">Apoidea</tp:taxon-name-part></tp:taxon-name>, <tp:taxon-name><tp:taxon-name-part taxon-name-part-type="family">Andrenidae</tp:taxon-name-part></tp:taxon-name>) with the description of eleven new North African species</article-title><source>Zookeys</source><day>07</day><month>10</month><year>2020</year><volume>974</volume><fpage>31</fpage><lpage>92</lpage><pub-id pub-id-type="doi">10.3897/zookeys.974.54794</pub-id></mixed-citation></tp:treatment-meta><tp:nomenclature><tp:taxon-name><object-id xmlns:xlink="http://www.w3.org/1999/xlink" content-type="arpha" xlink:type="simple">FFD85076-ED79-5DE6-AF86-9338DF00E6CB</object-id>
              <tp:taxon-name-part taxon-name-part-type="genus" reg="Andrena">Andrena</tp:taxon-name-part> (<tp:taxon-name-part taxon-name-part-type="subgenus" reg="Aciandrena">Aciandrena</tp:taxon-name-part>) <tp:taxon-name-part taxon-name-part-type="species" reg="pratincola">pratincola</tp:taxon-name-part></tp:taxon-name><tp:taxon-authority>Warncke, 1974</tp:taxon-authority></tp:nomenclature><tp:treatment-sec sec-type="material" id="SECID0EBIFK"><title>Material examined.</title><p>Morocco: Guelmim-Oued Noun, 10 km E Guelmim, 15–16.iv.1995, 5♂, leg. Ma. Halada, <abbrev xmlns:xlink="http://www.w3.org/1999/xlink" content-type="institution" xlink:title="Oberösterreich Landesmusum, Linz, Austria" id="ABBRID0EHIFK" xlink:type="simple">OÖLM</abbrev>; Drâa-Tafilalet, 20 km W Boudnib, 9.iv.1995, 1♂, leg. Ma. Halada, <abbrev xmlns:xlink="http://www.w3.org/1999/xlink" content-type="institution" xlink:title="Oberösterreich Landesmusum, Linz, Austria" id="ABBRID0EMIFK" xlink:type="simple">OÖLM</abbrev>.</p></tp:treatment-sec><tp:treatment-sec sec-type="distribution" id="SECID0ERIFK"><title>Distribution and remarks.</title><p>Previously recorded from Egypt and Tunisia (<xref ref-type="bibr" rid="B15">Gusenleitner and Schwarz 2002</xref>), this species has red tergites in the female sex but the male is fairly generic within the <italic><tp:taxon-name><tp:taxon-name-part taxon-name-part-type="genus" reg="Aciandrena">Aciandrena</tp:taxon-name-part></tp:taxon-name></italic>; it has an almost completely yellow and polished clypeus with loose white hair (Fig. <xref ref-type="fig" rid="F21">127</xref>), the tergites are dull, the nervulus is pronouncedly antefurcal, and the genitalia are simple (Fig. <xref ref-type="fig" rid="F21">128</xref>, also illustrated in <xref ref-type="bibr" rid="B50">Warncke 1974</xref>). Material from Morocco was entirely male and so comparison with the female type was not possible, but all other characters in the male sex were a good match (Figs <xref ref-type="fig" rid="F19">115</xref>, <xref ref-type="fig" rid="F21">126</xref>). These records considerably extend the range of <italic><tp:taxon-name><tp:taxon-name-part taxon-name-part-type="genus" reg="Andrena">A.</tp:taxon-name-part> <tp:taxon-name-part taxon-name-part-type="species" reg="pratincola">pratincola</tp:taxon-name-part></tp:taxon-name></italic> to the west. The species may be found in the Algerian part of the Sahara but more survey effort is required.</p></tp:treatment-sec><tp:treatment-sec sec-type="material" id="SECID0ENNFK"><title>Other material examined.</title><p>Egypt: Min. Agr. Egypt, Dekhela, 20.ii.1917, 1♂, leg. Storey, <abbrev xmlns:xlink="http://www.w3.org/1999/xlink" content-type="institution" xlink:title="Oberösterreich Landesmusum, Linz, Austria" id="ABBRID0ETNFK" xlink:type="simple">OÖLM</abbrev> (paratype, illustrated Fig. <xref ref-type="fig" rid="F20">121</xref>); Ikingi, Mariout, 18.iii.1935, 1♀, leg. W. Wittmer, <abbrev xmlns:xlink="http://www.w3.org/1999/xlink" content-type="institution" xlink:title="Oberösterreich Landesmusum, Linz, Austria" id="ABBRID0E3NFK" xlink:type="simple">OÖLM</abbrev> (holotype); Matruh, 21.iii.1933, 1♂, leg. H. Priesner, <abbrev xmlns:xlink="http://www.w3.org/1999/xlink" content-type="institution" xlink:title="Oberösterreich Landesmusum, Linz, Austria" id="ABBRID0EBOFK" xlink:type="simple">OÖLM</abbrev> (paratype, illustrated Fig. <xref ref-type="fig" rid="F20">122</xref>).</p></tp:treatment-sec><tp:treatment-sec><!--Section generated to contain objects referenced in tp:taxon-treatment.--><fig id="F21" position="float" orientation="portrait"><object-id xmlns:xlink="http://www.w3.org/1999/xlink" content-type="doi" xlink:type="simple">10.3897/zookeys.974.54794.figures125-130</object-id><object-id xmlns:xlink="http://www.w3.org/1999/xlink" content-type="arpha" xlink:type="simple">ED122A72-9D95-5BCF-8D80-8C44F3ED21E9</object-id><label>Figures 125–130.</label><caption><p><tp:taxon-name><tp:taxon-name-part taxon-name-part-type="genus" reg="Andrena">Andrena</tp:taxon-name-part> (<tp:taxon-name-part taxon-name-part-type="subgenus" reg="Aciandrena">Aciandrena</tp:taxon-name-part>) <tp:taxon-name-part taxon-name-part-type="species" reg="pratincola">pratincola</tp:taxon-name-part></tp:taxon-name> Warncke, 1974 (Morocco) <bold>125</bold> male face <bold>126</bold> male genitalia (Egypt, Paratype) <bold>127</bold> male face <bold>128</bold> male genitalia <tp:taxon-name><tp:taxon-name-part taxon-name-part-type="genus" reg="Andrena">Andrena</tp:taxon-name-part> (<tp:taxon-name-part taxon-name-part-type="subgenus" reg="Aciandrena">Aciandrena</tp:taxon-name-part>) <tp:taxon-name-part taxon-name-part-type="species" reg="varicornis">varicornis</tp:taxon-name-part></tp:taxon-name> Pérez, 1895 <bold>129</bold> male face <bold>130</bold> male genitalia.</p></caption><graphic xmlns:xlink="http://www.w3.org/1999/xlink" xlink:href="zookeys-974-031-g021.jpg" position="float" orientation="portrait" xlink:type="simple" id="oo_460662.jpg"><uri content-type="original_file" xlink:type="simple">https://binary.pensoft.net/fig/460662</uri></graphic></fig><fig id="F19" position="float" orientation="portrait"><object-id xmlns:xlink="http://www.w3.org/1999/xlink" content-type="doi" xlink:type="simple">10.3897/zookeys.974.54794.figures113-116</object-id><object-id xmlns:xlink="http://www.w3.org/1999/xlink" content-type="arpha" xlink:type="simple">052F8D2D-32B1-535D-8816-2FF3FF62099C</object-id><label>Figures 113–116.</label><caption><p><tp:taxon-name><tp:taxon-name-part taxon-name-part-type="genus" reg="Andrena">Andrena</tp:taxon-name-part> (<tp:taxon-name-part taxon-name-part-type="subgenus" reg="Poliandrena">Poliandrena</tp:taxon-name-part>) <tp:taxon-name-part taxon-name-part-type="species" reg="guichardi">guichardi</tp:taxon-name-part></tp:taxon-name> Warncke, 1980 <bold>113</bold> male profile <bold>114</bold> male face <bold>115</bold> male dorsum <bold>116</bold> male tergites.</p></caption><graphic xmlns:xlink="http://www.w3.org/1999/xlink" xlink:href="zookeys-974-031-g019.jpg" position="float" orientation="portrait" xlink:type="simple" id="oo_460660.jpg"><uri content-type="original_file" xlink:type="simple">https://binary.pensoft.net/fig/460660</uri></graphic></fig><fig id="F20" position="float" orientation="portrait"><object-id xmlns:xlink="http://www.w3.org/1999/xlink" content-type="doi" xlink:type="simple">10.3897/zookeys.974.54794.figures117-124</object-id><object-id xmlns:xlink="http://www.w3.org/1999/xlink" content-type="arpha" xlink:type="simple">072A1C33-832C-535C-9C30-6E85A757F3A8</object-id><label>Figures 117–124.</label><caption><p><tp:taxon-name><tp:taxon-name-part taxon-name-part-type="genus" reg="Andrena">Andrena</tp:taxon-name-part> (<tp:taxon-name-part taxon-name-part-type="subgenus" reg="Truncandrena">Truncandrena</tp:taxon-name-part>) <tp:taxon-name-part taxon-name-part-type="species" reg="alchata">alchata</tp:taxon-name-part></tp:taxon-name> Warncke, 1974 <bold>117</bold> female profile <bold>119</bold> female tergites <bold>121</bold> female face <bold>123</bold> male face. <tp:taxon-name><tp:taxon-name-part taxon-name-part-type="genus" reg="Andrena">Andrena</tp:taxon-name-part> (<tp:taxon-name-part taxon-name-part-type="subgenus" reg="Truncandrena">Truncandrena</tp:taxon-name-part>) <tp:taxon-name-part taxon-name-part-type="species" reg="doursana">doursana</tp:taxon-name-part> <tp:taxon-name-part taxon-name-part-type="subspecies" reg="citreola">citreola</tp:taxon-name-part></tp:taxon-name> Warncke, 1975 <bold>118</bold> female profile <bold>120</bold> female tergites <bold>122</bold> female face <bold>124</bold> male face.</p></caption><graphic xmlns:xlink="http://www.w3.org/1999/xlink" xlink:href="zookeys-974-031-g020.jpg" position="float" orientation="portrait" xlink:type="simple" id="oo_460661.jpg"><uri content-type="original_file" xlink:type="simple">https://binary.pensoft.net/fig/460661</uri></graphic></fig></tp:treatment-sec><ref-list><ref id="B15"><mixed-citation xmlns:xlink="http://www.w3.org/1999/xlink" xlink:type="simple"><person-group><name name-style="western"><surname>Gusenleitner</surname><given-names>F</given-names></name><name name-style="western"><surname>Schwarz</surname><given-names>M</given-names></name></person-group> (<year>2002</year>) <article-title>Weltweite Checkliste der Bienengattung <italic><tp:taxon-name><tp:taxon-name-part taxon-name-part-type="genus">Andrena</tp:taxon-name-part></tp:taxon-name></italic> mit Bemerkungen und Ergänzungen zu paläarktischen Arten (<tp:taxon-name><tp:taxon-name-part taxon-name-part-type="order">Hymenoptera</tp:taxon-name-part></tp:taxon-name>, <tp:taxon-name><tp:taxon-name-part taxon-name-part-type="family">Apidae</tp:taxon-name-part></tp:taxon-name>, <tp:taxon-name><tp:taxon-name-part taxon-name-part-type="subfamily">Andreninae</tp:taxon-name-part></tp:taxon-name>, <italic><tp:taxon-name><tp:taxon-name-part taxon-name-part-type="genus">Andrena</tp:taxon-name-part></tp:taxon-name></italic>).</article-title><source>Entomofauna Supplement</source><volume>10</volume>: <fpage>1</fpage>–<lpage>1280</lpage>.</mixed-citation></ref><ref id="B50"><mixed-citation xmlns:xlink="http://www.w3.org/1999/xlink" xlink:type="simple"><person-group><name name-style="western"><surname>Warncke</surname><given-names>K</given-names></name></person-group> (<year>1974</year>) <article-title>Beitrag zur Kenntnis und Verbreitung der Sandbienen in Nordafrika (<tp:taxon-name><tp:taxon-name-part taxon-name-part-type="order">Hymenoptera</tp:taxon-name-part></tp:taxon-name>, <tp:taxon-name><tp:taxon-name-part taxon-name-part-type="superfamily">Apoidea</tp:taxon-name-part></tp:taxon-name>, <italic><tp:taxon-name><tp:taxon-name-part taxon-name-part-type="genus">Andrena</tp:taxon-name-part></tp:taxon-name></italic>).</article-title><source>Mitteilungen aus dem Zoologischen Museum in Berlin</source><volume>50</volume>: <fpage>3</fpage>–<lpage>54</lpage>.</mixed-citation></ref></ref-list></tp:taxon-treatment>
