# Supplementary material for: An update and revision of the Andrena fauna of Morocco (Hymenoptera, Apoidea, Andrenidae) with the description of eleven new North African species
Source: Zookeys. 2020 Oct 7;974:31–92. doi: 10.3897/zookeys.974.54794 (PMC7557337; doi:10.3897/zookeys.974.54794)
Supplement: XML Treatment for Andrena (Distandrena) merimna [file zookeys.974.54794-treatment22.xml]

<!DOCTYPE tp:taxon-treatment
  PUBLIC "-//TaxonX//DTD Taxonomic Treatment Publishing DTD v0 20100105//EN" "tax-treatment-NSO.dtd">
<tp:taxon-treatment xmlns:tp="http://www.plazi.org/taxpub"><tp:treatment-meta><kwd-group><label>Taxon classification</label><kwd><named-content xmlns:xlink="http://www.w3.org/1999/xlink" content-type="kingdom">Animalia</named-content></kwd><kwd><named-content xmlns:xlink="http://www.w3.org/1999/xlink" content-type="order">Hymenoptera</named-content></kwd><kwd><named-content xmlns:xlink="http://www.w3.org/1999/xlink" content-type="family">Andrenidae</named-content></kwd></kwd-group><mixed-citation publication-type="journal"><person-group><name><surname>Wood</surname><given-names>Thomas James</given-names></name><name><surname>Michez</surname><given-names>Denis</given-names></name><name><surname>Cejas</surname><given-names>Diego</given-names></name><name><surname>Lhomme</surname><given-names>Patrick</given-names></name><name><surname>Rasmont</surname><given-names>Pierre</given-names></name></person-group><article-title>An update and revision of the <italic><tp:taxon-name><tp:taxon-name-part taxon-name-part-type="genus" reg="Andrena">Andrena</tp:taxon-name-part></tp:taxon-name></italic> fauna of Morocco (<tp:taxon-name><tp:taxon-name-part taxon-name-part-type="order">Hymenoptera</tp:taxon-name-part></tp:taxon-name>, <tp:taxon-name><tp:taxon-name-part taxon-name-part-type="superfamily">Apoidea</tp:taxon-name-part></tp:taxon-name>, <tp:taxon-name><tp:taxon-name-part taxon-name-part-type="family">Andrenidae</tp:taxon-name-part></tp:taxon-name>) with the description of eleven new North African species</article-title><source>Zookeys</source><day>07</day><month>10</month><year>2020</year><volume>974</volume><fpage>31</fpage><lpage>92</lpage><pub-id pub-id-type="doi">10.3897/zookeys.974.54794</pub-id></mixed-citation></tp:treatment-meta><tp:nomenclature><tp:taxon-name><object-id xmlns:xlink="http://www.w3.org/1999/xlink" content-type="arpha" xlink:type="simple">5797C30C-E2D3-50B3-B346-8B85BC3AF632</object-id>
              <tp:taxon-name-part taxon-name-part-type="genus" reg="Andrena">Andrena</tp:taxon-name-part> (<tp:taxon-name-part taxon-name-part-type="subgenus" reg="Distandrena">Distandrena</tp:taxon-name-part>) <tp:taxon-name-part taxon-name-part-type="species" reg="merimna">merimna</tp:taxon-name-part></tp:taxon-name><tp:taxon-authority>Saunders, 1908</tp:taxon-authority></tp:nomenclature><tp:treatment-sec sec-type="material" id="SECID0E6KGK"><title>Material examined.</title><p>Morocco: Drâa-Tafilalet, Er-Rich, 1253 meters, 28.ii.2019, 3♂, 2♀, <italic><tp:taxon-name><tp:taxon-name-part taxon-name-part-type="genus" reg="Moricandia">Moricandia</tp:taxon-name-part> <tp:taxon-name-part taxon-name-part-type="species" reg="foleyi">foleyi</tp:taxon-name-part></tp:taxon-name></italic>, leg. O. Ihsane; Fès-Meknès, Laanoucer, 1387 meters, 11.v.2018, 1♀, leg. P. Lhomme &amp; O. Ihsane, all <abbrev xmlns:xlink="http://www.w3.org/1999/xlink" content-type="institution" xlink:title="University of Mons collection, Mons, Belgium" id="ABBRID0EQLGK" xlink:type="simple">UMONS</abbrev>.</p></tp:treatment-sec><tp:treatment-sec sec-type="distribution" id="SECID0EVLGK"><title>Distribution and remarks.</title><p>Previously known only from Algeria and Tunisia (<xref ref-type="bibr" rid="B15">Gusenleitner and Schwarz 2002</xref>). At 9 mm in length, this one of the larger <italic><tp:taxon-name><tp:taxon-name-part taxon-name-part-type="genus" reg="Distandrena">Distandrena</tp:taxon-name-part></tp:taxon-name></italic> species, almost as large as <italic><tp:taxon-name><tp:taxon-name-part taxon-name-part-type="genus" reg="Andrena">Andrena</tp:taxon-name-part> <tp:taxon-name-part taxon-name-part-type="species" reg="fria">fria</tp:taxon-name-part></tp:taxon-name></italic> Warncke, 1975 which is restricted to Spain. Female Moroccan material is very slightly more striate centrally on the clypeus than comparative material from Algeria and Tunisia, but the male genitalia are a clear match.</p></tp:treatment-sec><tp:treatment-sec sec-type="material" id="SECID0EMNGK"><title>Other material examined.</title><p>Algeria: Biskra, 3.ii.1997, 1♀, <abbrev xmlns:xlink="http://www.w3.org/1999/xlink" content-type="institution" xlink:title="Oberösterreich Landesmusum, Linz, Austria" id="ABBRID0ESNGK" xlink:type="simple">OÖLM</abbrev>; Tunisia: 30 km N Foum Tatahouine, 15.ii.1992, 1♀, leg. Warncke, <abbrev xmlns:xlink="http://www.w3.org/1999/xlink" content-type="institution" xlink:title="Oberösterreich Landesmusum, Linz, Austria" id="ABBRID0EXNGK" xlink:type="simple">OÖLM</abbrev>; 21.ii.1992, 1♂, leg. Warncke, <abbrev xmlns:xlink="http://www.w3.org/1999/xlink" content-type="institution" xlink:title="Oberösterreich Landesmusum, Linz, Austria" id="ABBRID0E3NGK" xlink:type="simple">OÖLM</abbrev>.</p></tp:treatment-sec><ref-list><ref id="B15"><mixed-citation xmlns:xlink="http://www.w3.org/1999/xlink" xlink:type="simple"><person-group><name name-style="western"><surname>Gusenleitner</surname><given-names>F</given-names></name><name name-style="western"><surname>Schwarz</surname><given-names>M</given-names></name></person-group> (<year>2002</year>) <article-title>Weltweite Checkliste der Bienengattung <italic><tp:taxon-name><tp:taxon-name-part taxon-name-part-type="genus">Andrena</tp:taxon-name-part></tp:taxon-name></italic> mit Bemerkungen und Ergänzungen zu paläarktischen Arten (<tp:taxon-name><tp:taxon-name-part taxon-name-part-type="order">Hymenoptera</tp:taxon-name-part></tp:taxon-name>, <tp:taxon-name><tp:taxon-name-part taxon-name-part-type="family">Apidae</tp:taxon-name-part></tp:taxon-name>, <tp:taxon-name><tp:taxon-name-part taxon-name-part-type="subfamily">Andreninae</tp:taxon-name-part></tp:taxon-name>, <italic><tp:taxon-name><tp:taxon-name-part taxon-name-part-type="genus">Andrena</tp:taxon-name-part></tp:taxon-name></italic>).</article-title><source>Entomofauna Supplement</source><volume>10</volume>: <fpage>1</fpage>–<lpage>1280</lpage>.</mixed-citation></ref></ref-list></tp:taxon-treatment>
