# Supplementary material for: An update and revision of the Andrena fauna of Morocco (Hymenoptera, Apoidea, Andrenidae) with the description of eleven new North African species
Source: Zookeys. 2020 Oct 7;974:31–92. doi: 10.3897/zookeys.974.54794 (PMC7557337; doi:10.3897/zookeys.974.54794)
Supplement: XML Treatment for Andrena (Margandrena) menahemella [file zookeys.974.54794-treatment23.xml]

<!DOCTYPE tp:taxon-treatment
  PUBLIC "-//TaxonX//DTD Taxonomic Treatment Publishing DTD v0 20100105//EN" "tax-treatment-NSO.dtd">
<tp:taxon-treatment xmlns:tp="http://www.plazi.org/taxpub"><tp:treatment-meta><kwd-group><label>Taxon classification</label><kwd><named-content xmlns:xlink="http://www.w3.org/1999/xlink" content-type="kingdom">Animalia</named-content></kwd><kwd><named-content xmlns:xlink="http://www.w3.org/1999/xlink" content-type="order">Hymenoptera</named-content></kwd><kwd><named-content xmlns:xlink="http://www.w3.org/1999/xlink" content-type="family">Andrenidae</named-content></kwd></kwd-group><mixed-citation publication-type="journal"><person-group><name><surname>Wood</surname><given-names>Thomas James</given-names></name><name><surname>Michez</surname><given-names>Denis</given-names></name><name><surname>Cejas</surname><given-names>Diego</given-names></name><name><surname>Lhomme</surname><given-names>Patrick</given-names></name><name><surname>Rasmont</surname><given-names>Pierre</given-names></name></person-group><article-title>An update and revision of the <italic><tp:taxon-name><tp:taxon-name-part taxon-name-part-type="genus" reg="Andrena">Andrena</tp:taxon-name-part></tp:taxon-name></italic> fauna of Morocco (<tp:taxon-name><tp:taxon-name-part taxon-name-part-type="order">Hymenoptera</tp:taxon-name-part></tp:taxon-name>, <tp:taxon-name><tp:taxon-name-part taxon-name-part-type="superfamily">Apoidea</tp:taxon-name-part></tp:taxon-name>, <tp:taxon-name><tp:taxon-name-part taxon-name-part-type="family">Andrenidae</tp:taxon-name-part></tp:taxon-name>) with the description of eleven new North African species</article-title><source>Zookeys</source><day>07</day><month>10</month><year>2020</year><volume>974</volume><fpage>31</fpage><lpage>92</lpage><pub-id pub-id-type="doi">10.3897/zookeys.974.54794</pub-id></mixed-citation></tp:treatment-meta><tp:nomenclature><tp:taxon-name><object-id xmlns:xlink="http://www.w3.org/1999/xlink" content-type="arpha" xlink:type="simple">B460894D-9350-52B3-B2BF-4DC2300B3066</object-id>
              <tp:taxon-name-part taxon-name-part-type="genus" reg="Andrena">Andrena</tp:taxon-name-part> (<tp:taxon-name-part taxon-name-part-type="subgenus" reg="Margandrena">Margandrena</tp:taxon-name-part>) <tp:taxon-name-part taxon-name-part-type="species" reg="menahemella">menahemella</tp:taxon-name-part></tp:taxon-name><tp:taxon-authority>Scheuchl &amp; Pisanty, 2016</tp:taxon-authority></tp:nomenclature><tp:treatment-sec sec-type="material" id="SECID0EHPGK"><title>Material examined.</title><p>Morocco: Fès-Meknès, south of Azrou, 25.iv.2017, 1♀, leg. M. Snižek, <abbrev xmlns:xlink="http://www.w3.org/1999/xlink" content-type="institution" xlink:title="Oberösterreich Landesmusum, Linz, Austria" id="ABBRID0ENPGK" xlink:type="simple">OÖLM</abbrev>; Fès-Meknès, Laanoucer, 1416 m, 11–12.iv.2019, 1♀, white pan trap; 1♀, yellow pan trap, both leg. L. Hamroud &amp; A. Sentil, <abbrev xmlns:xlink="http://www.w3.org/1999/xlink" content-type="institution" xlink:title="University of Mons collection, Mons, Belgium" id="ABBRID0ESPGK" xlink:type="simple">UMONS</abbrev>; Fès-Meknès, Ain Leuh, Azrou S, 17.iii.1990, 6♀, leg. H. Teunissen, <abbrev xmlns:xlink="http://www.w3.org/1999/xlink" content-type="institution" xlink:title="National Museum of Natural History Naturalis, Leiden, the Netherlands" id="ABBRID0EXPGK" xlink:type="simple">NMNL</abbrev>, Leiden; Fès-Meknès, Col du Zad, 1800 m, 4.iii.1989, 1♀, 2100 m, 10.iii.1989, 2♀, all leg. H. Teunissen, <abbrev xmlns:xlink="http://www.w3.org/1999/xlink" content-type="institution" xlink:title="National Museum of Natural History Naturalis, Leiden, the Netherlands" id="ABBRID0E3PGK" xlink:type="simple">NMNL</abbrev>, Leiden.</p></tp:treatment-sec><tp:treatment-sec sec-type="distribution" id="SECID0EBQGK"><title>Distribution and remarks.</title><p>Previously known only from central Israel (<xref ref-type="bibr" rid="B29">Pisanty et al. 2016</xref>, Figs <xref ref-type="fig" rid="F23">141–144</xref>). Specimens were collected at altitude from the Middle Atlas, and were also found in collections at Linz and Leiden. Specimens collected from Morocco conform to the description of <italic><tp:taxon-name><tp:taxon-name-part taxon-name-part-type="genus" reg="Andrena">A.</tp:taxon-name-part> <tp:taxon-name-part taxon-name-part-type="species" reg="menahemella">menahemella</tp:taxon-name-part></tp:taxon-name></italic> with the following differences: In addition to T2+3 and S2+3, T4 is basally red and S4 is almost entirely red. There are no central black spots in T2 or T3 (compare Figs <xref ref-type="fig" rid="F23">140</xref>, <xref ref-type="fig" rid="F23">144</xref>). The outer side of the hind tibia has uniformly dark hairs (compare Figs <xref ref-type="fig" rid="F23">137</xref>, <xref ref-type="fig" rid="F23">141</xref>), and the nervulus slightly antefurcal. The hairs on the thorax are generally darker (Figs <xref ref-type="fig" rid="F23">142</xref>, <xref ref-type="fig" rid="F23">143</xref>), rather than yellowish (Figs <xref ref-type="fig" rid="F23">138</xref>, <xref ref-type="fig" rid="F23">139</xref>), contributing to an overall darker appearance.</p><p>Whilst overall the Moroccan material has more extensive reddish tergal margins and darker pubescence, the lack of any major structural differences mean that we consider this material to be conspecific with that from Israel, despite the large degree of geographic separation. This record extends the range of <italic><tp:taxon-name><tp:taxon-name-part taxon-name-part-type="genus" reg="Andrena">A.</tp:taxon-name-part> <tp:taxon-name-part taxon-name-part-type="species" reg="menahemella">menahemella</tp:taxon-name-part></tp:taxon-name></italic> some 3,600 km to the west, giving a disjunct distribution of Morocco and Israel with no records from Algeria, Tunisia, Libya, or Egypt. However, this situation is not unprecedented amongst <italic><tp:taxon-name><tp:taxon-name-part taxon-name-part-type="genus" reg="Andrena">Andrena</tp:taxon-name-part></tp:taxon-name></italic>, with <italic><tp:taxon-name><tp:taxon-name-part taxon-name-part-type="genus" reg="Andrena">Andrena</tp:taxon-name-part> <tp:taxon-name-part taxon-name-part-type="species" reg="aegyptiaca">aegyptiaca</tp:taxon-name-part></tp:taxon-name></italic> Friese, 1899 showing a disjunct distribution being absent from much of the central part of North Africa (<xref ref-type="bibr" rid="B15">Gusenleitner and Schwarz 2002</xref>).</p></tp:treatment-sec><tp:treatment-sec sec-type="Floral preferences" id="SECID0E2WGK"><title>Floral preferences.</title><p>As the two known specimens were caught in pan traps, no information on floral preferences is available. This reflects the situation in Israel, where females are known only from pan traps (<xref ref-type="bibr" rid="B29">Pisanty et al. 2016</xref>). The pollen preferences of <italic><tp:taxon-name><tp:taxon-name-part taxon-name-part-type="genus" reg="Margandrena">Margandrena</tp:taxon-name-part></tp:taxon-name></italic> are incompletely known (<xref ref-type="bibr" rid="B43">Standfuss and Standfuss 2010</xref>; <xref ref-type="bibr" rid="B13">Gogala 2011</xref>). For species that fly in the winter through to the spring, they seem to be associated with monocotyledons such as <italic><tp:taxon-name><tp:taxon-name-part taxon-name-part-type="genus" reg="Bellevalia">Bellevalia</tp:taxon-name-part></tp:taxon-name></italic> (<tp:taxon-name><tp:taxon-name-part taxon-name-part-type="family">Asparagaceae</tp:taxon-name-part></tp:taxon-name>), <italic><tp:taxon-name><tp:taxon-name-part taxon-name-part-type="genus" reg="Colchium">Colchium</tp:taxon-name-part></tp:taxon-name></italic> (<tp:taxon-name><tp:taxon-name-part taxon-name-part-type="family">Colchicaceae</tp:taxon-name-part></tp:taxon-name>), and <italic><tp:taxon-name><tp:taxon-name-part taxon-name-part-type="genus" reg="Crocus">Crocus</tp:taxon-name-part></tp:taxon-name></italic> (<tp:taxon-name><tp:taxon-name-part taxon-name-part-type="family">Iridaceae</tp:taxon-name-part></tp:taxon-name>) (<xref ref-type="bibr" rid="B18">Mavromoustakis 1952</xref>, <xref ref-type="bibr" rid="B19">1958</xref>; <xref ref-type="bibr" rid="B36">Scheuchl and Gusenleitner 2009</xref>). However, as very little detailed pollen work has been conducted on this group it is difficult to come to firm conclusions. <italic><tp:taxon-name><tp:taxon-name-part taxon-name-part-type="genus" reg="Andrena">Andrena</tp:taxon-name-part> <tp:taxon-name-part taxon-name-part-type="species" reg="menahemella">menahemella</tp:taxon-name-part></tp:taxon-name></italic> should be searched for on monocotyledons in northern Morocco during March and April.</p></tp:treatment-sec><tp:treatment-sec sec-type="material" id="SECID0E31GK"><title>Other material examined.</title><p>Israel: Netiv Italamed He, 16.ii.2010, 1♀, leg. G. Pisanty, <abbrev xmlns:xlink="http://www.w3.org/1999/xlink" content-type="institution" xlink:title="Oberösterreich Landesmusum, Linz, Austria" id="ABBRID0EC2GK" xlink:type="simple">OÖLM</abbrev> (paratype, illustrated Figs <xref ref-type="fig" rid="F23">141–144</xref>).</p></tp:treatment-sec><tp:treatment-sec><!--Section generated to contain objects referenced in tp:taxon-treatment.--><fig id="F23" position="float" orientation="portrait"><object-id xmlns:xlink="http://www.w3.org/1999/xlink" content-type="doi" xlink:type="simple">10.3897/zookeys.974.54794.figures137-144</object-id><object-id xmlns:xlink="http://www.w3.org/1999/xlink" content-type="arpha" xlink:type="simple">F0C31851-A900-52B5-BF50-E022DB5A2AFE</object-id><label>Figures 137–144.</label><caption><p><tp:taxon-name><tp:taxon-name-part taxon-name-part-type="genus" reg="Andrena">Andrena</tp:taxon-name-part> (<tp:taxon-name-part taxon-name-part-type="subgenus" reg="Margandrena">Margandrena</tp:taxon-name-part>) <tp:taxon-name-part taxon-name-part-type="species" reg="menahemella">menahemella</tp:taxon-name-part></tp:taxon-name> Scheuchl &amp; Pisanty, 2016 (Israel) <bold>137</bold> female profile <bold>138</bold> female face <bold>139</bold> female dorsum <bold>140</bold> female tergites (Morocco) <bold>141</bold> female profile <bold>142</bold> female face <bold>143</bold> female dorsum <bold>144</bold> female tergites.</p></caption><graphic xmlns:xlink="http://www.w3.org/1999/xlink" xlink:href="zookeys-974-031-g023.jpg" position="float" orientation="portrait" xlink:type="simple" id="oo_460664.jpg"><uri content-type="original_file" xlink:type="simple">https://binary.pensoft.net/fig/460664</uri></graphic></fig></tp:treatment-sec><ref-list><ref id="B29"><mixed-citation xmlns:xlink="http://www.w3.org/1999/xlink" xlink:type="simple"><person-group><name name-style="western"><surname>Pisanty</surname><given-names>G</given-names></name><name name-style="western"><surname>Scheuchl</surname><given-names>E</given-names></name><name name-style="western"><surname>Dorchin</surname><given-names>N</given-names></name></person-group> (<year>2016</year>) <article-title>Eight new species of <italic><tp:taxon-name><tp:taxon-name-part taxon-name-part-type="genus">Andrena</tp:taxon-name-part></tp:taxon-name></italic> Fabricius (<tp:taxon-name><tp:taxon-name-part taxon-name-part-type="order">Hymenoptera</tp:taxon-name-part></tp:taxon-name>: <tp:taxon-name><tp:taxon-name-part taxon-name-part-type="superfamily">Apoidea</tp:taxon-name-part></tp:taxon-name>: <tp:taxon-name><tp:taxon-name-part taxon-name-part-type="family">Andrenidae</tp:taxon-name-part></tp:taxon-name>) from Israel – a Mediterranean hotspot for wild bees.</article-title><source>Zootaxa</source><volume>4189</volume>: <fpage>485</fpage>–<lpage>515</lpage>. <ext-link xlink:type="simple" ext-link-type="doi" xlink:href="10.11646/zootaxa.4189.3.3">https://doi.org/10.11646/zootaxa.4189.3.3</ext-link></mixed-citation></ref><ref id="B15"><mixed-citation xmlns:xlink="http://www.w3.org/1999/xlink" xlink:type="simple"><person-group><name name-style="western"><surname>Gusenleitner</surname><given-names>F</given-names></name><name name-style="western"><surname>Schwarz</surname><given-names>M</given-names></name></person-group> (<year>2002</year>) <article-title>Weltweite Checkliste der Bienengattung <italic><tp:taxon-name><tp:taxon-name-part taxon-name-part-type="genus">Andrena</tp:taxon-name-part></tp:taxon-name></italic> mit Bemerkungen und Ergänzungen zu paläarktischen Arten (<tp:taxon-name><tp:taxon-name-part taxon-name-part-type="order">Hymenoptera</tp:taxon-name-part></tp:taxon-name>, <tp:taxon-name><tp:taxon-name-part taxon-name-part-type="family">Apidae</tp:taxon-name-part></tp:taxon-name>, <tp:taxon-name><tp:taxon-name-part taxon-name-part-type="subfamily">Andreninae</tp:taxon-name-part></tp:taxon-name>, <italic><tp:taxon-name><tp:taxon-name-part taxon-name-part-type="genus">Andrena</tp:taxon-name-part></tp:taxon-name></italic>).</article-title><source>Entomofauna Supplement</source><volume>10</volume>: <fpage>1</fpage>–<lpage>1280</lpage>.</mixed-citation></ref><ref id="B43"><mixed-citation xmlns:xlink="http://www.w3.org/1999/xlink" xlink:type="simple"><person-group><name name-style="western"><surname>Standfuss</surname><given-names>K</given-names></name><name name-style="western"><surname>Standfuss</surname><given-names>L</given-names></name></person-group> (<year>2010</year>) <article-title><italic><tp:taxon-name><tp:taxon-name-part taxon-name-part-type="genus">Andrena</tp:taxon-name-part> <tp:taxon-name-part taxon-name-part-type="species">pellucens</tp:taxon-name-part></tp:taxon-name></italic> Pérez, 1895 und <italic><tp:taxon-name><tp:taxon-name-part taxon-name-part-type="genus">Nomada</tp:taxon-name-part> <tp:taxon-name-part taxon-name-part-type="species">argentata</tp:taxon-name-part></tp:taxon-name></italic> Herrich-Schäffer, 1839 in Griechenland (<tp:taxon-name><tp:taxon-name-part taxon-name-part-type="order">Hymenoptera</tp:taxon-name-part></tp:taxon-name>, <tp:taxon-name><tp:taxon-name-part taxon-name-part-type="family">Andrenidae</tp:taxon-name-part></tp:taxon-name> et <tp:taxon-name><tp:taxon-name-part taxon-name-part-type="family">Apidae</tp:taxon-name-part></tp:taxon-name>).</article-title><source>Bembix, Zeitschrift für Hymenopterologie</source><volume>30</volume>: <fpage>35</fpage>–<lpage>40</lpage>.</mixed-citation></ref><ref id="B13"><mixed-citation xmlns:xlink="http://www.w3.org/1999/xlink" xlink:type="simple"><person-group><name name-style="western"><surname>Gogala</surname><given-names>A</given-names></name></person-group> (<year>2011</year>) <article-title>Some interesting notes on the <italic><tp:taxon-name><tp:taxon-name-part taxon-name-part-type="genus">Andrena</tp:taxon-name-part></tp:taxon-name></italic> species in Slovenia (<tp:taxon-name><tp:taxon-name-part taxon-name-part-type="order">Hymenoptera</tp:taxon-name-part></tp:taxon-name>: <tp:taxon-name><tp:taxon-name-part taxon-name-part-type="family">Andrenidae</tp:taxon-name-part></tp:taxon-name>).</article-title><source>Acta Entomologica Slovenica</source><volume>19</volume>: <fpage>29</fpage>–<lpage>35</lpage>.</mixed-citation></ref><ref id="B18"><mixed-citation xmlns:xlink="http://www.w3.org/1999/xlink" xlink:type="simple"><person-group><name name-style="western"><surname>Mavromoustakis</surname><given-names>GA</given-names></name></person-group> (<year>1952</year>) <article-title>On the Bees (<tp:taxon-name><tp:taxon-name-part taxon-name-part-type="order">Hymenoptera</tp:taxon-name-part></tp:taxon-name>, <tp:taxon-name><tp:taxon-name-part taxon-name-part-type="superfamily">Apoidea</tp:taxon-name-part></tp:taxon-name>) of Cyprus. – Part III.</article-title><source>Annals and Magazine of Natural History</source><volume>5</volume>: <fpage>814</fpage>–<lpage>843</lpage>. <ext-link xlink:type="simple" ext-link-type="doi" xlink:href="10.1080/00222935208654357">https://doi.org/10.1080/00222935208654357</ext-link></mixed-citation></ref><ref id="B19"><mixed-citation xmlns:xlink="http://www.w3.org/1999/xlink" xlink:type="simple"><person-group><name name-style="western"><surname>Mavromoustakis</surname><given-names>GA</given-names></name></person-group> (<year>1958</year>) <article-title>New bees of the genera <italic><tp:taxon-name><tp:taxon-name-part taxon-name-part-type="genus">Andrena</tp:taxon-name-part></tp:taxon-name></italic> and <italic><tp:taxon-name><tp:taxon-name-part taxon-name-part-type="genus">Nomada</tp:taxon-name-part></tp:taxon-name></italic> from the island Cyprus (<tp:taxon-name><tp:taxon-name-part taxon-name-part-type="order">Hymenoptera</tp:taxon-name-part></tp:taxon-name>: <tp:taxon-name><tp:taxon-name-part taxon-name-part-type="superfamily">Apoidea</tp:taxon-name-part></tp:taxon-name>), part II.</article-title><source>Beiträge zur Entomologie</source><volume>8</volume>: <fpage>212</fpage>–<lpage>219</lpage>.</mixed-citation></ref><ref id="B36"><mixed-citation xmlns:xlink="http://www.w3.org/1999/xlink" xlink:type="simple"><person-group><name name-style="western"><surname>Scheuchl</surname><given-names>E</given-names></name><name name-style="western"><surname>Gusenleitner</surname><given-names>F</given-names></name></person-group> (<year>2009</year>) <article-title><tp:taxon-name><tp:taxon-name-part taxon-name-part-type="genus">Andrena</tp:taxon-name-part> (<tp:taxon-name-part taxon-name-part-type="subgenus">Margandrena</tp:taxon-name-part>) <tp:taxon-name-part taxon-name-part-type="species">elsei</tp:taxon-name-part></tp:taxon-name> nov. sp., eine neue türkische Sandbienenart (<tp:taxon-name><tp:taxon-name-part taxon-name-part-type="order">Hymenoptera</tp:taxon-name-part></tp:taxon-name>, <tp:taxon-name><tp:taxon-name-part taxon-name-part-type="family">Apidae</tp:taxon-name-part></tp:taxon-name>, <tp:taxon-name><tp:taxon-name-part taxon-name-part-type="subfamily">Andreninae</tp:taxon-name-part></tp:taxon-name>).</article-title><source>Linzer biologische Beiträge</source><volume>41</volume>: <fpage>947</fpage>–<lpage>962</lpage>.</mixed-citation></ref></ref-list></tp:taxon-treatment>
