# Supplementary material for: An update and revision of the Andrena fauna of Morocco (Hymenoptera, Apoidea, Andrenidae) with the description of eleven new North African species
Source: Zookeys. 2020 Oct 7;974:31–92. doi: 10.3897/zookeys.974.54794 (PMC7557337; doi:10.3897/zookeys.974.54794)
Supplement: XML Treatment for Andrena (Micrandrena) icterina [file zookeys.974.54794-treatment24.xml]

<!DOCTYPE tp:taxon-treatment
  PUBLIC "-//TaxonX//DTD Taxonomic Treatment Publishing DTD v0 20100105//EN" "tax-treatment-NSO.dtd">
<tp:taxon-treatment xmlns:tp="http://www.plazi.org/taxpub"><tp:treatment-meta><kwd-group><label>Taxon classification</label><kwd><named-content xmlns:xlink="http://www.w3.org/1999/xlink" content-type="kingdom">Animalia</named-content></kwd><kwd><named-content xmlns:xlink="http://www.w3.org/1999/xlink" content-type="order">Hymenoptera</named-content></kwd><kwd><named-content xmlns:xlink="http://www.w3.org/1999/xlink" content-type="family">Andrenidae</named-content></kwd></kwd-group><mixed-citation publication-type="journal"><person-group><name><surname>Wood</surname><given-names>Thomas James</given-names></name><name><surname>Michez</surname><given-names>Denis</given-names></name><name><surname>Cejas</surname><given-names>Diego</given-names></name><name><surname>Lhomme</surname><given-names>Patrick</given-names></name><name><surname>Rasmont</surname><given-names>Pierre</given-names></name></person-group><article-title>An update and revision of the <italic><tp:taxon-name><tp:taxon-name-part taxon-name-part-type="genus" reg="Andrena">Andrena</tp:taxon-name-part></tp:taxon-name></italic> fauna of Morocco (<tp:taxon-name><tp:taxon-name-part taxon-name-part-type="order">Hymenoptera</tp:taxon-name-part></tp:taxon-name>, <tp:taxon-name><tp:taxon-name-part taxon-name-part-type="superfamily">Apoidea</tp:taxon-name-part></tp:taxon-name>, <tp:taxon-name><tp:taxon-name-part taxon-name-part-type="family">Andrenidae</tp:taxon-name-part></tp:taxon-name>) with the description of eleven new North African species</article-title><source>Zookeys</source><day>07</day><month>10</month><year>2020</year><volume>974</volume><fpage>31</fpage><lpage>92</lpage><pub-id pub-id-type="doi">10.3897/zookeys.974.54794</pub-id></mixed-citation></tp:treatment-meta><tp:nomenclature><tp:taxon-name><object-id xmlns:xlink="http://www.w3.org/1999/xlink" content-type="arpha" xlink:type="simple">DA5F8387-C9E5-5DAC-AA12-09C7DD46DC90</object-id>
              <tp:taxon-name-part taxon-name-part-type="genus" reg="Andrena">Andrena</tp:taxon-name-part> (<tp:taxon-name-part taxon-name-part-type="subgenus" reg="Micrandrena">Micrandrena</tp:taxon-name-part>) <tp:taxon-name-part taxon-name-part-type="species" reg="icterina">icterina</tp:taxon-name-part></tp:taxon-name><tp:taxon-authority>Warncke, 1974</tp:taxon-authority></tp:nomenclature><tp:treatment-sec sec-type="material" id="SECID0ER3GK"><title>Material examined.</title><p>Morocco: Fès-Meknès, Laanoucer, 1474 meters, 2–3.v.2018, 1♀, yellow pan trap; <named-content xmlns:xlink="http://www.w3.org/1999/xlink" content-type="dwc:verbatimCoordinates" xlink:type="simple"><named-content content-type="geo-json" specific-use="{&#34;type&#34;:&#34;Point&#34;,&#34;coordinates&#34;:[-4.900200,33.623400]}" id="NCID0E13GK" xlink:type="simple">33.6234, -4.9002</named-content></named-content>, 11.v.2018, 2♀, all leg. P. Lhomme &amp; O. Ihsane, <abbrev xmlns:xlink="http://www.w3.org/1999/xlink" content-type="institution" xlink:title="University of Mons collection, Mons, Belgium" id="ABBRID0E63GK" xlink:type="simple">UMONS</abbrev>.</p></tp:treatment-sec><tp:treatment-sec sec-type="distribution" id="SECID0EE4GK"><title>Distribution and remarks.</title><p>Described from Algeria (<xref ref-type="bibr" rid="B50">Warncke 1974</xref>) and is also known from southern Spain (<xref ref-type="bibr" rid="B8">Dardon et al. 2014</xref>). Warncke originally compared <italic><tp:taxon-name><tp:taxon-name-part taxon-name-part-type="genus" reg="Andrena">A.</tp:taxon-name-part> <tp:taxon-name-part taxon-name-part-type="species" reg="icterina">icterina</tp:taxon-name-part></tp:taxon-name></italic> to the central European <italic><tp:taxon-name><tp:taxon-name-part taxon-name-part-type="genus" reg="Andrena">Andrena</tp:taxon-name-part> <tp:taxon-name-part taxon-name-part-type="species" reg="strohmella">strohmella</tp:taxon-name-part></tp:taxon-name></italic> Stöckhert, 1928 and suggested an association between the two species. In a revision of <italic><tp:taxon-name><tp:taxon-name-part taxon-name-part-type="genus" reg="Micrandrena">Micrandrena</tp:taxon-name-part></tp:taxon-name></italic> species from Iberia, <xref ref-type="bibr" rid="B8">Dardon et al. (2014)</xref> redescribed the type of <italic><tp:taxon-name><tp:taxon-name-part taxon-name-part-type="genus" reg="Andrena">A.</tp:taxon-name-part> <tp:taxon-name-part taxon-name-part-type="species" reg="icterina">icterina</tp:taxon-name-part></tp:taxon-name></italic> noting that the distinctive carina of <italic><tp:taxon-name><tp:taxon-name-part taxon-name-part-type="genus" reg="Andrena">A.</tp:taxon-name-part> <tp:taxon-name-part taxon-name-part-type="species" reg="strohmella">strohmella</tp:taxon-name-part></tp:taxon-name></italic> found on the sides of tergite 1 is absent. However, in our material the carina is present, but weak. On examination of the type material we found that the carina is present, but equally weak when compared to <italic><tp:taxon-name><tp:taxon-name-part taxon-name-part-type="genus" reg="Andrena">A.</tp:taxon-name-part> <tp:taxon-name-part taxon-name-part-type="species" reg="strohmella">strohmella</tp:taxon-name-part></tp:taxon-name></italic>.</p></tp:treatment-sec><tp:treatment-sec sec-type="material" id="SECID0EOCHK"><title>Other material examined.</title><p>Algeria: Teniet, 10.v.1895, 1♀, <abbrev xmlns:xlink="http://www.w3.org/1999/xlink" content-type="institution" xlink:title="Oberösterreich Landesmusum, Linz, Austria" id="ABBRID0EUCHK" xlink:type="simple">OÖLM</abbrev> (holotype).</p></tp:treatment-sec><ref-list><ref id="B50"><mixed-citation xmlns:xlink="http://www.w3.org/1999/xlink" xlink:type="simple"><person-group><name name-style="western"><surname>Warncke</surname><given-names>K</given-names></name></person-group> (<year>1974</year>) <article-title>Beitrag zur Kenntnis und Verbreitung der Sandbienen in Nordafrika (<tp:taxon-name><tp:taxon-name-part taxon-name-part-type="order">Hymenoptera</tp:taxon-name-part></tp:taxon-name>, <tp:taxon-name><tp:taxon-name-part taxon-name-part-type="superfamily">Apoidea</tp:taxon-name-part></tp:taxon-name>, <italic><tp:taxon-name><tp:taxon-name-part taxon-name-part-type="genus">Andrena</tp:taxon-name-part></tp:taxon-name></italic>).</article-title><source>Mitteilungen aus dem Zoologischen Museum in Berlin</source><volume>50</volume>: <fpage>3</fpage>–<lpage>54</lpage>.</mixed-citation></ref><ref id="B8"><mixed-citation xmlns:xlink="http://www.w3.org/1999/xlink" xlink:type="simple"><person-group><name name-style="western"><surname>Dardon</surname><given-names>MJ</given-names></name><name name-style="western"><surname>Torres</surname><given-names>F</given-names></name><name name-style="western"><surname>Ornosa</surname><given-names>C</given-names></name></person-group> (<year>2014</year>) <article-title>The subgenus (<italic><tp:taxon-name><tp:taxon-name-part taxon-name-part-type="genus">Micrandrena</tp:taxon-name-part></tp:taxon-name></italic>) (<tp:taxon-name><tp:taxon-name-part taxon-name-part-type="order">Hymenoptera</tp:taxon-name-part></tp:taxon-name>: <tp:taxon-name><tp:taxon-name-part taxon-name-part-type="family">Andrenidae</tp:taxon-name-part></tp:taxon-name>) in the Iberian Peninsula.</article-title><source>Zootaxa</source><volume>3872</volume>: <fpage>467</fpage>–<lpage>497</lpage>. <ext-link xlink:type="simple" ext-link-type="doi" xlink:href="10.11646/zootaxa.3872.5.3">https://doi.org/10.11646/zootaxa.3872.5.3</ext-link></mixed-citation></ref></ref-list></tp:taxon-treatment>
