# Supplementary material for: An update and revision of the Andrena fauna of Morocco (Hymenoptera, Apoidea, Andrenidae) with the description of eleven new North African species
Source: Zookeys. 2020 Oct 7;974:31–92. doi: 10.3897/zookeys.974.54794 (PMC7557337; doi:10.3897/zookeys.974.54794)
Supplement: XML Treatment for Andrena (Orandrena) monilia [file zookeys.974.54794-treatment26.xml]

<!DOCTYPE tp:taxon-treatment
  PUBLIC "-//TaxonX//DTD Taxonomic Treatment Publishing DTD v0 20100105//EN" "tax-treatment-NSO.dtd">
<tp:taxon-treatment xmlns:tp="http://www.plazi.org/taxpub"><tp:treatment-meta><kwd-group><label>Taxon classification</label><kwd><named-content xmlns:xlink="http://www.w3.org/1999/xlink" content-type="kingdom">Animalia</named-content></kwd><kwd><named-content xmlns:xlink="http://www.w3.org/1999/xlink" content-type="order">Hymenoptera</named-content></kwd><kwd><named-content xmlns:xlink="http://www.w3.org/1999/xlink" content-type="family">Andrenidae</named-content></kwd></kwd-group><mixed-citation publication-type="journal"><person-group><name><surname>Wood</surname><given-names>Thomas James</given-names></name><name><surname>Michez</surname><given-names>Denis</given-names></name><name><surname>Cejas</surname><given-names>Diego</given-names></name><name><surname>Lhomme</surname><given-names>Patrick</given-names></name><name><surname>Rasmont</surname><given-names>Pierre</given-names></name></person-group><article-title>An update and revision of the <italic><tp:taxon-name><tp:taxon-name-part taxon-name-part-type="genus" reg="Andrena">Andrena</tp:taxon-name-part></tp:taxon-name></italic> fauna of Morocco (<tp:taxon-name><tp:taxon-name-part taxon-name-part-type="order">Hymenoptera</tp:taxon-name-part></tp:taxon-name>, <tp:taxon-name><tp:taxon-name-part taxon-name-part-type="superfamily">Apoidea</tp:taxon-name-part></tp:taxon-name>, <tp:taxon-name><tp:taxon-name-part taxon-name-part-type="family">Andrenidae</tp:taxon-name-part></tp:taxon-name>) with the description of eleven new North African species</article-title><source>Zookeys</source><day>07</day><month>10</month><year>2020</year><volume>974</volume><fpage>31</fpage><lpage>92</lpage><pub-id pub-id-type="doi">10.3897/zookeys.974.54794</pub-id></mixed-citation></tp:treatment-meta><tp:nomenclature><tp:taxon-name><object-id xmlns:xlink="http://www.w3.org/1999/xlink" content-type="arpha" xlink:type="simple">0B8DA960-BA71-554C-A030-D89AA928A487</object-id>
              <tp:taxon-name-part taxon-name-part-type="genus" reg="Andrena">Andrena</tp:taxon-name-part> (<tp:taxon-name-part taxon-name-part-type="subgenus" reg="Orandrena">Orandrena</tp:taxon-name-part>) <tp:taxon-name-part taxon-name-part-type="species" reg="monilia">monilia</tp:taxon-name-part></tp:taxon-name><tp:taxon-authority>Warncke, 1967</tp:taxon-authority></tp:nomenclature><tp:treatment-sec sec-type="material" id="SECID0ESGHK"><title>Material examined.</title><p>Morocco: Souss-Massa, 10 km W Tiznit, 6.v.1995, 2♀, leg. Mi. Halada, OÖKM; Fès-Meknès, Laanoucer, <named-content xmlns:xlink="http://www.w3.org/1999/xlink" content-type="dwc:verbatimCoordinates" xlink:type="simple"><named-content content-type="geo-json" specific-use="{&#34;type&#34;:&#34;Point&#34;,&#34;coordinates&#34;:[-4.884700,33.630200]}" id="NCID0E2GHK" xlink:type="simple">33.6302, -4.8847</named-content></named-content>, 2–3.v.2018, 1♂; 10–11.v.2018, 2♀; 15–16.v.2018, 2♀, all caught in yellow pan traps, leg. P. Lhomme &amp; O. Ihsane; Fès-Meknès, Laanoucer, <named-content xmlns:xlink="http://www.w3.org/1999/xlink" content-type="dwc:verbatimCoordinates" xlink:type="simple"><named-content content-type="geo-json" specific-use="{&#34;type&#34;:&#34;Point&#34;,&#34;coordinates&#34;:[-4.775200,33.615000]}" id="NCID0EDHHK" xlink:type="simple">33.6150, -4.7752</named-content></named-content>, 11–12.iv.2019, 1♀, white pan trap, leg. L. Hamroud &amp; A. Sentil, <abbrev xmlns:xlink="http://www.w3.org/1999/xlink" content-type="institution" xlink:title="University of Mons collection, Mons, Belgium" id="ABBRID0EIHHK" xlink:type="simple">UMONS</abbrev>.</p></tp:treatment-sec><tp:treatment-sec sec-type="distribution" id="SECID0ENHHK"><title>Distribution and remarks.</title><p>Originally described from central Spain (<xref ref-type="bibr" rid="B46">Warncke 1967</xref>) but found also in Tunisia (<xref ref-type="bibr" rid="B54">Warncke 1980</xref>) and the Near East (<xref ref-type="bibr" rid="B49">Warncke 1969</xref>, <xref ref-type="bibr" rid="B53">1976</xref>), the species was recently reported from Algeria (<xref ref-type="bibr" rid="B4">Benarfa et al. 2013</xref>). The presence of this species in Morocco continues to fill in the distributional gap across North Africa between Spain and the Near East.</p></tp:treatment-sec><tp:treatment-sec sec-type="material" id="SECID0ELJHK"><title>Other material examined.</title><p>Spain: Montarco, 10.v.1933, leg. Dusmet, 1♀, <abbrev xmlns:xlink="http://www.w3.org/1999/xlink" content-type="institution" xlink:title="Oberösterreich Landesmusum, Linz, Austria" id="ABBRID0ERJHK" xlink:type="simple">OÖLM</abbrev> (holotype).</p></tp:treatment-sec><ref-list><ref id="B46"><mixed-citation xmlns:xlink="http://www.w3.org/1999/xlink" xlink:type="simple"><person-group><name name-style="western"><surname>Warncke</surname><given-names>K</given-names></name></person-group> (<year>1967</year>) <article-title>Beitrag zur Klärung paläarktischer <italic><tp:taxon-name><tp:taxon-name-part taxon-name-part-type="genus">Andrena</tp:taxon-name-part></tp:taxon-name></italic>-Arten.</article-title><source>Eos</source><volume>43</volume>: <fpage>171</fpage>–<lpage>318</lpage>.</mixed-citation></ref><ref id="B54"><mixed-citation xmlns:xlink="http://www.w3.org/1999/xlink" xlink:type="simple"><person-group><name name-style="western"><surname>Warncke</surname><given-names>K</given-names></name></person-group> (<year>1980</year>) <article-title>Zur Verbreitung der Bienengattung <italic><tp:taxon-name><tp:taxon-name-part taxon-name-part-type="genus">Andrena</tp:taxon-name-part></tp:taxon-name></italic> F. in Tunesien.</article-title><source>Mitteilungen der Münchner Entomologischen Gesellschaft</source><volume>70</volume>: <fpage>86</fpage>–<lpage>87</lpage>.</mixed-citation></ref><ref id="B49"><mixed-citation xmlns:xlink="http://www.w3.org/1999/xlink" xlink:type="simple"><person-group><name name-style="western"><surname>Warncke</surname><given-names>K</given-names></name></person-group> (<year>1969</year>) <article-title>A contribution to the knowledge of the genus <italic><tp:taxon-name><tp:taxon-name-part taxon-name-part-type="genus">Andrena</tp:taxon-name-part></tp:taxon-name></italic> (<tp:taxon-name><tp:taxon-name-part taxon-name-part-type="superfamily">Apoidea</tp:taxon-name-part></tp:taxon-name>) in Israel.</article-title><source>Israel Journal of Entomology</source><volume>4</volume>: <fpage>377</fpage>–<lpage>408</lpage>.</mixed-citation></ref><ref id="B53"><mixed-citation xmlns:xlink="http://www.w3.org/1999/xlink" xlink:type="simple"><person-group><name name-style="western"><surname>Warncke</surname><given-names>K</given-names></name></person-group> (<year>1976</year>) <article-title>Die Bienengattung <tp:taxon-name><tp:taxon-name-part taxon-name-part-type="genus">Andrena</tp:taxon-name-part></tp:taxon-name> F., 1775, in Iberien (Hym. <tp:taxon-name><tp:taxon-name-part taxon-name-part-type="family">Apidae</tp:taxon-name-part></tp:taxon-name>). Teil B.</article-title><source>Eos</source><volume>50</volume>: <fpage>119</fpage>–<lpage>223</lpage>.</mixed-citation></ref><ref id="B4"><mixed-citation xmlns:xlink="http://www.w3.org/1999/xlink" xlink:type="simple"><person-group><name name-style="western"><surname>Benarfa</surname><given-names>N</given-names></name><name name-style="western"><surname>Louadi</surname><given-names>K</given-names></name><name name-style="western"><surname>Scheuchl</surname><given-names>E</given-names></name></person-group> (<year>2013</year>) <article-title>Liste taxonomique des abeilles du genre <italic><tp:taxon-name><tp:taxon-name-part taxon-name-part-type="genus">Andrena</tp:taxon-name-part></tp:taxon-name></italic> (<tp:taxon-name><tp:taxon-name-part taxon-name-part-type="order">Hymenoptera</tp:taxon-name-part></tp:taxon-name>: <tp:taxon-name><tp:taxon-name-part taxon-name-part-type="superfamily">Apoidea</tp:taxon-name-part></tp:taxon-name>: <tp:taxon-name><tp:taxon-name-part taxon-name-part-type="family">Andrenidae</tp:taxon-name-part></tp:taxon-name>) du Nord-Est algérien avec les commentaires et les ajouts aux autres régions du pays.</article-title><source>Annales de la Société entomologique de France</source><volume>49</volume>: <fpage>383</fpage>–<lpage>397</lpage>. <ext-link xlink:type="simple" ext-link-type="doi" xlink:href="10.1080/00379271.2014.893643">https://doi.org/10.1080/00379271.2014.893643</ext-link></mixed-citation></ref></ref-list></tp:taxon-treatment>
