# Supplementary material for: An update and revision of the Andrena fauna of Morocco (Hymenoptera, Apoidea, Andrenidae) with the description of eleven new North African species
Source: Zookeys. 2020 Oct 7;974:31–92. doi: 10.3897/zookeys.974.54794 (PMC7557337; doi:10.3897/zookeys.974.54794)
Supplement: XML Treatment for Andrena (Pallandrena) byrsicola [file zookeys.974.54794-treatment27.xml]

<!DOCTYPE tp:taxon-treatment
  PUBLIC "-//TaxonX//DTD Taxonomic Treatment Publishing DTD v0 20100105//EN" "tax-treatment-NSO.dtd">
<tp:taxon-treatment xmlns:tp="http://www.plazi.org/taxpub"><tp:treatment-meta><kwd-group><label>Taxon classification</label><kwd><named-content xmlns:xlink="http://www.w3.org/1999/xlink" content-type="kingdom">Animalia</named-content></kwd><kwd><named-content xmlns:xlink="http://www.w3.org/1999/xlink" content-type="order">Hymenoptera</named-content></kwd><kwd><named-content xmlns:xlink="http://www.w3.org/1999/xlink" content-type="family">Andrenidae</named-content></kwd></kwd-group><mixed-citation publication-type="journal"><person-group><name><surname>Wood</surname><given-names>Thomas James</given-names></name><name><surname>Michez</surname><given-names>Denis</given-names></name><name><surname>Cejas</surname><given-names>Diego</given-names></name><name><surname>Lhomme</surname><given-names>Patrick</given-names></name><name><surname>Rasmont</surname><given-names>Pierre</given-names></name></person-group><article-title>An update and revision of the <italic><tp:taxon-name><tp:taxon-name-part taxon-name-part-type="genus" reg="Andrena">Andrena</tp:taxon-name-part></tp:taxon-name></italic> fauna of Morocco (<tp:taxon-name><tp:taxon-name-part taxon-name-part-type="order">Hymenoptera</tp:taxon-name-part></tp:taxon-name>, <tp:taxon-name><tp:taxon-name-part taxon-name-part-type="superfamily">Apoidea</tp:taxon-name-part></tp:taxon-name>, <tp:taxon-name><tp:taxon-name-part taxon-name-part-type="family">Andrenidae</tp:taxon-name-part></tp:taxon-name>) with the description of eleven new North African species</article-title><source>Zookeys</source><day>07</day><month>10</month><year>2020</year><volume>974</volume><fpage>31</fpage><lpage>92</lpage><pub-id pub-id-type="doi">10.3897/zookeys.974.54794</pub-id></mixed-citation></tp:treatment-meta><tp:nomenclature><tp:taxon-name><object-id xmlns:xlink="http://www.w3.org/1999/xlink" content-type="arpha" xlink:type="simple">175C1181-81DA-5C38-AFF2-DD6F32D031C7</object-id>
              <tp:taxon-name-part taxon-name-part-type="genus" reg="Andrena">Andrena</tp:taxon-name-part> (<tp:taxon-name-part taxon-name-part-type="subgenus" reg="Pallandrena">Pallandrena</tp:taxon-name-part>) <tp:taxon-name-part taxon-name-part-type="species" reg="byrsicola">byrsicola</tp:taxon-name-part></tp:taxon-name><tp:taxon-authority>Schmiedeknecht, 1900</tp:taxon-authority></tp:nomenclature><tp:treatment-sec sec-type="material" id="SECID0E3KHK"><title>Material examined.</title><p>Morocco: Fès-Meknès, 12 km east of Ifrane, 9.v.1997, 1♂, 20♀, leg. J. Halada; Fès-Meknès, Ifrane environs, 9.v.1997, 2♂, 18♀, leg. K. Deneš; Fès-Meknès, Tissa environs, 8.v.1997, 1♀, leg. K. Deneš, all <abbrev xmlns:xlink="http://www.w3.org/1999/xlink" content-type="institution" xlink:title="Oberösterreich Landesmusum, Linz, Austria" id="ABBRID0ECLHK" xlink:type="simple">OÖLM</abbrev>.</p></tp:treatment-sec><tp:treatment-sec sec-type="distribution" id="SECID0EHLHK"><title>Distribution and remarks.</title><p>This taxon has been poorly recorded and documented, leading to nomenclatural confusion. It is part of the <tp:taxon-name><tp:taxon-name-part taxon-name-part-type="genus" reg="Pallandrena">Pallandrena</tp:taxon-name-part></tp:taxon-name> subgenus that is characterised by females with plumose scopa on the ventral side of the tibiae (Fig. <xref ref-type="fig" rid="F22">133</xref>), smooth hind femora (contrast <italic><tp:taxon-name><tp:taxon-name-part taxon-name-part-type="genus" reg="Chlorandrena">Chlorandrena</tp:taxon-name-part></tp:taxon-name></italic>), and a deeply incised labrum.</p><p>The bee is similar to <italic><tp:taxon-name><tp:taxon-name-part taxon-name-part-type="genus" reg="Andrena">Andrena</tp:taxon-name-part> <tp:taxon-name-part taxon-name-part-type="species" reg="braunsiana">braunsiana</tp:taxon-name-part></tp:taxon-name></italic> Friese, 1887 which is found in central Europe eastwards to Greece, Turkey and the Caucasus (<xref ref-type="bibr" rid="B15">Gusenleitner and Schwarz 2002</xref>). However, both the scutum (Fig. <xref ref-type="fig" rid="F22">134</xref>) and the tergites (Fig. <xref ref-type="fig" rid="F22">135</xref>) are much less strongly punctured. In Schmiedeknecht’s original description he wrote ‘Abdomen nitidum, sparsim et subtilier punctlatum, depressionibus latis apicalibus fere laevibus’ which corresponds very well to this material. In German, Schmiedeknecht draws parallels with members of the <italic><tp:taxon-name><tp:taxon-name-part taxon-name-part-type="genus" reg="Chlorandrena">Chlorandrena</tp:taxon-name-part></tp:taxon-name></italic> in general impression, but notes the differences including the wide reddish margins of the tergites.</p><p>Confusion exists over this taxon because the location of the type of Schmiedeknecht collected from Tunisia is unclear and it may be lost (<xref ref-type="bibr" rid="B15">Gusenleitner and Schwarz 2002</xref>), and furthermore <xref ref-type="bibr" rid="B46">Warncke (1967)</xref> described <italic><tp:taxon-name><tp:taxon-name-part taxon-name-part-type="genus" reg="Andrena">Andrena</tp:taxon-name-part> <tp:taxon-name-part taxon-name-part-type="species" reg="oblita">oblita</tp:taxon-name-part></tp:taxon-name></italic> Warncke, 1967 from southern Italy (females, including holotype) and Tunisia (males). Grünwaldt (unpublished manuscript) examined the type series of <italic><tp:taxon-name><tp:taxon-name-part taxon-name-part-type="genus" reg="Andrena">A.</tp:taxon-name-part> <tp:taxon-name-part taxon-name-part-type="species" reg="oblita">oblita</tp:taxon-name-part></tp:taxon-name></italic> and compared it to material including a male of <italic><tp:taxon-name><tp:taxon-name-part taxon-name-part-type="genus" reg="Andrena">A.</tp:taxon-name-part> <tp:taxon-name-part taxon-name-part-type="species" reg="byrsicola">byrsicola</tp:taxon-name-part></tp:taxon-name></italic> collected by Schmiedeknecht from Tunis (non-type material). He found that Tunisian <italic><tp:taxon-name><tp:taxon-name-part taxon-name-part-type="genus" reg="Andrena">A.</tp:taxon-name-part> <tp:taxon-name-part taxon-name-part-type="species" reg="oblita">oblita</tp:taxon-name-part></tp:taxon-name></italic> males were identical to <italic><tp:taxon-name><tp:taxon-name-part taxon-name-part-type="genus" reg="Andrena">A.</tp:taxon-name-part> <tp:taxon-name-part taxon-name-part-type="species" reg="byrsicola">byrsicola</tp:taxon-name-part></tp:taxon-name></italic>, but that Italian females were identical to <italic><tp:taxon-name><tp:taxon-name-part taxon-name-part-type="genus" reg="Andrena">A.</tp:taxon-name-part> <tp:taxon-name-part taxon-name-part-type="species" reg="braunsiana">braunsiana</tp:taxon-name-part></tp:taxon-name></italic> females. At this moment, it is not possible to confirm these observations and to propose a formal synonymy, but both male and female Moroccan material is consistent with Schmiedeknecht’s description of <italic><tp:taxon-name><tp:taxon-name-part taxon-name-part-type="genus" reg="Andrena">A.</tp:taxon-name-part> <tp:taxon-name-part taxon-name-part-type="species" reg="byrsicola">byrsicola</tp:taxon-name-part></tp:taxon-name></italic>, and this taxon is likely restricted to Morocco, Algeria, and Tunisia (Kuhlmann et al. 2020).</p></tp:treatment-sec><tp:treatment-sec sec-type="Floral preferences" id="SECID0EEUHK"><title>Floral preferences.</title><p>There are no flower records associated with these specimens, but the unusual modified tibial scopa of the <italic><tp:taxon-name><tp:taxon-name-part taxon-name-part-type="genus" reg="Pallandrena">Pallandrena</tp:taxon-name-part></tp:taxon-name></italic> suggests some kind of floral specialisation. None of the specimens had full pollen loads, but fragments could be removed from four females (Fig. <xref ref-type="fig" rid="F22">136</xref>). Some samples were contaminated with <italic><tp:taxon-name><tp:taxon-name-part taxon-name-part-type="genus" reg="Cistus">Cistus</tp:taxon-name-part></tp:taxon-name></italic>-type pollen, but the dominant pollen was <tp:taxon-name><tp:taxon-name-part taxon-name-part-type="family">Geraniaceae</tp:taxon-name-part></tp:taxon-name>, probably <italic><tp:taxon-name><tp:taxon-name-part taxon-name-part-type="genus" reg="Erodium">Erodium</tp:taxon-name-part></tp:taxon-name></italic> (84.5%). Visual inspection of the scopa of specimens of <tp:taxon-name><tp:taxon-name-part taxon-name-part-type="genus" reg="Andrena">A.</tp:taxon-name-part> (<tp:taxon-name-part taxon-name-part-type="subgenus" reg="Pallandrena">Pallandrena</tp:taxon-name-part>) <tp:taxon-name-part taxon-name-part-type="species" reg="pallidicincta">pallidicincta</tp:taxon-name-part></tp:taxon-name> Brullé, 1832 from Greece showed the presence of similar large <tp:taxon-name><tp:taxon-name-part taxon-name-part-type="family">Geraniaceae</tp:taxon-name-part></tp:taxon-name>-type grains, and <italic><tp:taxon-name><tp:taxon-name-part taxon-name-part-type="genus" reg="Andrena">A.</tp:taxon-name-part> <tp:taxon-name-part taxon-name-part-type="species" reg="pallidicincta">pallidicincta</tp:taxon-name-part></tp:taxon-name></italic> and <tp:taxon-name><tp:taxon-name-part taxon-name-part-type="genus" reg="Andrena">A.</tp:taxon-name-part> (<tp:taxon-name-part taxon-name-part-type="subgenus" reg="Pallandrena">Pallandrena</tp:taxon-name-part>) <tp:taxon-name-part taxon-name-part-type="species" reg="christineae">christineae</tp:taxon-name-part></tp:taxon-name> Dubitzky, 2006 from Lebanon are associated with <italic><tp:taxon-name><tp:taxon-name-part taxon-name-part-type="genus" reg="Geranium">Geranium</tp:taxon-name-part></tp:taxon-name></italic> species (<xref ref-type="bibr" rid="B60">Wood et al. 2020b</xref>). It is likely that this <italic><tp:taxon-name><tp:taxon-name-part taxon-name-part-type="genus" reg="Andrena">Andrena</tp:taxon-name-part></tp:taxon-name></italic> clade are specialists of <tp:taxon-name><tp:taxon-name-part taxon-name-part-type="family">Geraniaceae</tp:taxon-name-part></tp:taxon-name>, but more evidence is required.</p><fig id="F22" position="float" orientation="portrait"><object-id xmlns:xlink="http://www.w3.org/1999/xlink" content-type="doi" xlink:type="simple">10.3897/zookeys.974.54794.figures131-136</object-id><object-id xmlns:xlink="http://www.w3.org/1999/xlink" content-type="arpha" xlink:type="simple">4090BB24-B690-5DD2-9C18-FBD7865AFEDE</object-id><label>Figures 131–136.</label><caption><p><tp:taxon-name><tp:taxon-name-part taxon-name-part-type="genus" reg="Andrena">Andrena</tp:taxon-name-part> (<tp:taxon-name-part taxon-name-part-type="subgenus" reg="Avandrena">Avandrena</tp:taxon-name-part>) <tp:taxon-name-part taxon-name-part-type="species" reg="melacana">melacana</tp:taxon-name-part></tp:taxon-name> Warncke, 1967 <bold>131</bold> female scopa <bold>132</bold> female scopa. <tp:taxon-name><tp:taxon-name-part taxon-name-part-type="genus" reg="Andrena">Andrena</tp:taxon-name-part> (<tp:taxon-name-part taxon-name-part-type="subgenus" reg="Pallandrena">Pallandrena</tp:taxon-name-part>) <tp:taxon-name-part taxon-name-part-type="species" reg="byrsicola">byrsicola</tp:taxon-name-part></tp:taxon-name> Schmiedeknecht, 1900 <bold>133</bold> female scopa <bold>134</bold> female scutum <bold>135</bold> female tergites <bold>136</bold> female scopa with pollen.</p></caption><graphic xmlns:xlink="http://www.w3.org/1999/xlink" xlink:href="zookeys-974-031-g022.jpg" position="float" orientation="portrait" xlink:type="simple" id="oo_460663.jpg"><uri content-type="original_file" xlink:type="simple">https://binary.pensoft.net/fig/460663</uri></graphic></fig><fig id="F23" position="float" orientation="portrait"><object-id xmlns:xlink="http://www.w3.org/1999/xlink" content-type="doi" xlink:type="simple">10.3897/zookeys.974.54794.figures137-144</object-id><object-id xmlns:xlink="http://www.w3.org/1999/xlink" content-type="arpha" xlink:type="simple">F0C31851-A900-52B5-BF50-E022DB5A2AFE</object-id><label>Figures 137–144.</label><caption><p><tp:taxon-name><tp:taxon-name-part taxon-name-part-type="genus" reg="Andrena">Andrena</tp:taxon-name-part> (<tp:taxon-name-part taxon-name-part-type="subgenus" reg="Margandrena">Margandrena</tp:taxon-name-part>) <tp:taxon-name-part taxon-name-part-type="species" reg="menahemella">menahemella</tp:taxon-name-part></tp:taxon-name> Scheuchl &amp; Pisanty, 2016 (Israel) <bold>137</bold> female profile <bold>138</bold> female face <bold>139</bold> female dorsum <bold>140</bold> female tergites (Morocco) <bold>141</bold> female profile <bold>142</bold> female face <bold>143</bold> female dorsum <bold>144</bold> female tergites.</p></caption><graphic xmlns:xlink="http://www.w3.org/1999/xlink" xlink:href="zookeys-974-031-g023.jpg" position="float" orientation="portrait" xlink:type="simple" id="oo_460664.jpg"><uri content-type="original_file" xlink:type="simple">https://binary.pensoft.net/fig/460664</uri></graphic></fig></tp:treatment-sec><ref-list><ref id="B15"><mixed-citation xmlns:xlink="http://www.w3.org/1999/xlink" xlink:type="simple"><person-group><name name-style="western"><surname>Gusenleitner</surname><given-names>F</given-names></name><name name-style="western"><surname>Schwarz</surname><given-names>M</given-names></name></person-group> (<year>2002</year>) <article-title>Weltweite Checkliste der Bienengattung <italic><tp:taxon-name><tp:taxon-name-part taxon-name-part-type="genus">Andrena</tp:taxon-name-part></tp:taxon-name></italic> mit Bemerkungen und Ergänzungen zu paläarktischen Arten (<tp:taxon-name><tp:taxon-name-part taxon-name-part-type="order">Hymenoptera</tp:taxon-name-part></tp:taxon-name>, <tp:taxon-name><tp:taxon-name-part taxon-name-part-type="family">Apidae</tp:taxon-name-part></tp:taxon-name>, <tp:taxon-name><tp:taxon-name-part taxon-name-part-type="subfamily">Andreninae</tp:taxon-name-part></tp:taxon-name>, <italic><tp:taxon-name><tp:taxon-name-part taxon-name-part-type="genus">Andrena</tp:taxon-name-part></tp:taxon-name></italic>).</article-title><source>Entomofauna Supplement</source><volume>10</volume>: <fpage>1</fpage>–<lpage>1280</lpage>.</mixed-citation></ref><ref id="B46"><mixed-citation xmlns:xlink="http://www.w3.org/1999/xlink" xlink:type="simple"><person-group><name name-style="western"><surname>Warncke</surname><given-names>K</given-names></name></person-group> (<year>1967</year>) <article-title>Beitrag zur Klärung paläarktischer <italic><tp:taxon-name><tp:taxon-name-part taxon-name-part-type="genus">Andrena</tp:taxon-name-part></tp:taxon-name></italic>-Arten.</article-title><source>Eos</source><volume>43</volume>: <fpage>171</fpage>–<lpage>318</lpage>.</mixed-citation></ref><ref id="B60"><mixed-citation xmlns:xlink="http://www.w3.org/1999/xlink" xlink:type="simple"><person-group><name name-style="western"><surname>Wood</surname><given-names>TJ</given-names></name><name name-style="western"><surname>Boustani</surname><given-names>M</given-names></name><name name-style="western"><surname>Rasmont</surname><given-names>P</given-names></name></person-group> (<year>2020b</year>) A revision of the <italic><tp:taxon-name><tp:taxon-name-part taxon-name-part-type="genus">Andrena</tp:taxon-name-part></tp:taxon-name></italic> (<tp:taxon-name><tp:taxon-name-part taxon-name-part-type="order">Hymenoptera</tp:taxon-name-part></tp:taxon-name>: <tp:taxon-name><tp:taxon-name-part taxon-name-part-type="family">Andrenidae</tp:taxon-name-part></tp:taxon-name>) of Lebanon with the description of six new species. Annales de la Société entomologique de France. [in press]</mixed-citation></ref></ref-list></tp:taxon-treatment>
