# Supplementary material for: An update and revision of the Andrena fauna of Morocco (Hymenoptera, Apoidea, Andrenidae) with the description of eleven new North African species
Source: Zookeys. 2020 Oct 7;974:31–92. doi: 10.3897/zookeys.974.54794 (PMC7557337; doi:10.3897/zookeys.974.54794)
Supplement: XML Treatment for Andrena (Poliandrena) relata [file zookeys.974.54794-treatment30.xml]

<!DOCTYPE tp:taxon-treatment
  PUBLIC "-//TaxonX//DTD Taxonomic Treatment Publishing DTD v0 20100105//EN" "tax-treatment-NSO.dtd">
<tp:taxon-treatment xmlns:tp="http://www.plazi.org/taxpub"><tp:treatment-meta><kwd-group><label>Taxon classification</label><kwd><named-content xmlns:xlink="http://www.w3.org/1999/xlink" content-type="kingdom">Animalia</named-content></kwd><kwd><named-content xmlns:xlink="http://www.w3.org/1999/xlink" content-type="order">Hymenoptera</named-content></kwd><kwd><named-content xmlns:xlink="http://www.w3.org/1999/xlink" content-type="family">Andrenidae</named-content></kwd></kwd-group><mixed-citation publication-type="journal"><person-group><name><surname>Wood</surname><given-names>Thomas James</given-names></name><name><surname>Michez</surname><given-names>Denis</given-names></name><name><surname>Cejas</surname><given-names>Diego</given-names></name><name><surname>Lhomme</surname><given-names>Patrick</given-names></name><name><surname>Rasmont</surname><given-names>Pierre</given-names></name></person-group><article-title>An update and revision of the <italic><tp:taxon-name><tp:taxon-name-part taxon-name-part-type="genus" reg="Andrena">Andrena</tp:taxon-name-part></tp:taxon-name></italic> fauna of Morocco (<tp:taxon-name><tp:taxon-name-part taxon-name-part-type="order">Hymenoptera</tp:taxon-name-part></tp:taxon-name>, <tp:taxon-name><tp:taxon-name-part taxon-name-part-type="superfamily">Apoidea</tp:taxon-name-part></tp:taxon-name>, <tp:taxon-name><tp:taxon-name-part taxon-name-part-type="family">Andrenidae</tp:taxon-name-part></tp:taxon-name>) with the description of eleven new North African species</article-title><source>Zookeys</source><day>07</day><month>10</month><year>2020</year><volume>974</volume><fpage>31</fpage><lpage>92</lpage><pub-id pub-id-type="doi">10.3897/zookeys.974.54794</pub-id></mixed-citation></tp:treatment-meta><tp:nomenclature><tp:taxon-name><object-id xmlns:xlink="http://www.w3.org/1999/xlink" content-type="arpha" xlink:type="simple">4E478878-A512-5989-8BCC-879394347BBF</object-id>
              <tp:taxon-name-part taxon-name-part-type="genus" reg="Andrena">Andrena</tp:taxon-name-part> (<tp:taxon-name-part taxon-name-part-type="subgenus" reg="Poliandrena">Poliandrena</tp:taxon-name-part>) <tp:taxon-name-part taxon-name-part-type="species" reg="relata">relata</tp:taxon-name-part></tp:taxon-name><tp:taxon-authority>Warncke, 1967</tp:taxon-authority></tp:nomenclature><tp:treatment-sec sec-type="material" id="SECID0EPGAM"><title>Material examined.</title><p>Morocco: Oriental, 40 km south of Guercif, 15–17.v.1995, 100♀, leg. Ma. Halada, <abbrev xmlns:xlink="http://www.w3.org/1999/xlink" content-type="institution" xlink:title="Oberösterreich Landesmusum, Linz, Austria" id="ABBRID0EVGAM" xlink:type="simple">OÖLM</abbrev>; Fès-Meknès, Ifkern, 25 km E Boulemane, 24.v.1995, 2♀, leg. Ma. Halada, <abbrev xmlns:xlink="http://www.w3.org/1999/xlink" content-type="institution" xlink:title="Oberösterreich Landesmusum, Linz, Austria" id="ABBRID0E1GAM" xlink:type="simple">OÖLM</abbrev></p></tp:treatment-sec><tp:treatment-sec sec-type="distribution" id="SECID0E5GAM"><title>Distribution and remarks.</title><p>Previously known only from Spain (<xref ref-type="bibr" rid="B15">Gusenleitner and Schwarz 2002</xref>), a very long series of this species was collected in eastern Morocco. Though not previously recorded from North Africa, this material matches the holotype perfectly. In Iberia, <italic><tp:taxon-name><tp:taxon-name-part taxon-name-part-type="genus" reg="Andrena">A.</tp:taxon-name-part> <tp:taxon-name-part taxon-name-part-type="species" reg="relata">relata</tp:taxon-name-part></tp:taxon-name></italic> is known from eastern and southern Spain including from the provinces of Almería and Murcia which are the driest and most desert-like habitat in Europe, so its presence in the similarly desertic regions south of Guercif and east of Boulemane is ecologically consistent.</p></tp:treatment-sec><tp:treatment-sec sec-type="material" id="SECID0EXIAM"><title>Other material examined.</title><p>Spain: Aragon, Albarracín, 5.vi.1925, 1♀, <abbrev xmlns:xlink="http://www.w3.org/1999/xlink" content-type="institution" xlink:title="Oberösterreich Landesmusum, Linz, Austria" id="ABBRID0E4IAM" xlink:type="simple">OÖLM</abbrev> (<bold><italic>holotype</italic></bold>); Albacete, Almansa, 25.v.1983, 1♀, leg. H. Teunissen, <abbrev xmlns:xlink="http://www.w3.org/1999/xlink" content-type="institution" xlink:title="National Museum of Natural History Naturalis, Leiden, the Netherlands" id="ABBRID0EFJAM" xlink:type="simple">NMNL</abbrev>; Granada, Pantano de Cubillas, 27.v.1982, 1♀, leg. R. Leys, <abbrev xmlns:xlink="http://www.w3.org/1999/xlink" content-type="institution" xlink:title="National Museum of Natural History Naturalis, Leiden, the Netherlands" id="ABBRID0EKJAM" xlink:type="simple">NMNL</abbrev>; Granada, Pantano de los Bermejales, 26.v.1982, 1♀, leg. R. Leys, <abbrev xmlns:xlink="http://www.w3.org/1999/xlink" content-type="institution" xlink:title="National Museum of Natural History Naturalis, Leiden, the Netherlands" id="ABBRID0EPJAM" xlink:type="simple">NMNL</abbrev>; Almería, Sierra de Maria, 25 km W Lorca, 10.v.2003, 1♂, 6♀, leg. J. Halada, <abbrev xmlns:xlink="http://www.w3.org/1999/xlink" content-type="institution" xlink:title="Oberösterreich Landesmusum, Linz, Austria" id="ABBRID0EUJAM" xlink:type="simple">OÖLM</abbrev>; Granada, S-Sierra Nevada, env. Lanjaron, 4.v.2003, 3♀, leg. J. Halada, <abbrev xmlns:xlink="http://www.w3.org/1999/xlink" content-type="institution" xlink:title="Oberösterreich Landesmusum, Linz, Austria" id="ABBRID0EZJAM" xlink:type="simple">OÖLM</abbrev>; Zaragoza, Vera de Moncayo, 15.v.1995, 1♂, 1♀, leg. H. &amp; J.E. Wiering, <abbrev xmlns:xlink="http://www.w3.org/1999/xlink" content-type="institution" xlink:title="National Museum of Natural History Naturalis, Leiden, the Netherlands" id="ABBRID0E5JAM" xlink:type="simple">NMNL</abbrev>.</p></tp:treatment-sec><ref-list><ref id="B15"><mixed-citation xmlns:xlink="http://www.w3.org/1999/xlink" xlink:type="simple"><person-group><name name-style="western"><surname>Gusenleitner</surname><given-names>F</given-names></name><name name-style="western"><surname>Schwarz</surname><given-names>M</given-names></name></person-group> (<year>2002</year>) <article-title>Weltweite Checkliste der Bienengattung <italic><tp:taxon-name><tp:taxon-name-part taxon-name-part-type="genus">Andrena</tp:taxon-name-part></tp:taxon-name></italic> mit Bemerkungen und Ergänzungen zu paläarktischen Arten (<tp:taxon-name><tp:taxon-name-part taxon-name-part-type="order">Hymenoptera</tp:taxon-name-part></tp:taxon-name>, <tp:taxon-name><tp:taxon-name-part taxon-name-part-type="family">Apidae</tp:taxon-name-part></tp:taxon-name>, <tp:taxon-name><tp:taxon-name-part taxon-name-part-type="subfamily">Andreninae</tp:taxon-name-part></tp:taxon-name>, <italic><tp:taxon-name><tp:taxon-name-part taxon-name-part-type="genus">Andrena</tp:taxon-name-part></tp:taxon-name></italic>).</article-title><source>Entomofauna Supplement</source><volume>10</volume>: <fpage>1</fpage>–<lpage>1280</lpage>.</mixed-citation></ref></ref-list></tp:taxon-treatment>
