# Supplementary material for: An update and revision of the Andrena fauna of Morocco (Hymenoptera, Apoidea, Andrenidae) with the description of eleven new North African species
Source: Zookeys. 2020 Oct 7;974:31–92. doi: 10.3897/zookeys.974.54794 (PMC7557337; doi:10.3897/zookeys.974.54794)
Supplement: XML Treatment for Andrena (Simandrena) selena [file zookeys.974.54794-treatment31.xml]

<!DOCTYPE tp:taxon-treatment
  PUBLIC "-//TaxonX//DTD Taxonomic Treatment Publishing DTD v0 20100105//EN" "tax-treatment-NSO.dtd">
<tp:taxon-treatment xmlns:tp="http://www.plazi.org/taxpub"><tp:treatment-meta><kwd-group><label>Taxon classification</label><kwd><named-content xmlns:xlink="http://www.w3.org/1999/xlink" content-type="kingdom">Animalia</named-content></kwd><kwd><named-content xmlns:xlink="http://www.w3.org/1999/xlink" content-type="order">Hymenoptera</named-content></kwd><kwd><named-content xmlns:xlink="http://www.w3.org/1999/xlink" content-type="family">Andrenidae</named-content></kwd></kwd-group><mixed-citation publication-type="journal"><person-group><name><surname>Wood</surname><given-names>Thomas James</given-names></name><name><surname>Michez</surname><given-names>Denis</given-names></name><name><surname>Cejas</surname><given-names>Diego</given-names></name><name><surname>Lhomme</surname><given-names>Patrick</given-names></name><name><surname>Rasmont</surname><given-names>Pierre</given-names></name></person-group><article-title>An update and revision of the <italic><tp:taxon-name><tp:taxon-name-part taxon-name-part-type="genus" reg="Andrena">Andrena</tp:taxon-name-part></tp:taxon-name></italic> fauna of Morocco (<tp:taxon-name><tp:taxon-name-part taxon-name-part-type="order">Hymenoptera</tp:taxon-name-part></tp:taxon-name>, <tp:taxon-name><tp:taxon-name-part taxon-name-part-type="superfamily">Apoidea</tp:taxon-name-part></tp:taxon-name>, <tp:taxon-name><tp:taxon-name-part taxon-name-part-type="family">Andrenidae</tp:taxon-name-part></tp:taxon-name>) with the description of eleven new North African species</article-title><source>Zookeys</source><day>07</day><month>10</month><year>2020</year><volume>974</volume><fpage>31</fpage><lpage>92</lpage><pub-id pub-id-type="doi">10.3897/zookeys.974.54794</pub-id></mixed-citation></tp:treatment-meta><tp:nomenclature><tp:taxon-name><object-id xmlns:xlink="http://www.w3.org/1999/xlink" content-type="arpha" xlink:type="simple">DC19C135-FA08-57D2-83B4-5894FF8A646B</object-id>
              <tp:taxon-name-part taxon-name-part-type="genus" reg="Andrena">Andrena</tp:taxon-name-part> (<tp:taxon-name-part taxon-name-part-type="subgenus" reg="Simandrena">Simandrena</tp:taxon-name-part>) <tp:taxon-name-part taxon-name-part-type="species" reg="selena">selena</tp:taxon-name-part></tp:taxon-name><tp:taxon-authority>Gusenleitner, 1994</tp:taxon-authority></tp:nomenclature><tp:treatment-sec sec-type="material" id="SECID0EJLAM"><title>Material examined.</title><p>Morocco: Souss-Massa, 20 km north Foum-Zguid, 29–30.iv.1995, 1♀, leg. Ma. Halada, <abbrev xmlns:xlink="http://www.w3.org/1999/xlink" content-type="institution" xlink:title="Oberösterreich Landesmusum, Linz, Austria" id="ABBRID0EPLAM" xlink:type="simple">OÖLM</abbrev>; Drâa-Tafilalet, 5 km south of Zagora, 25.iv.1995, 1♀, leg. Ma. Halada, <abbrev xmlns:xlink="http://www.w3.org/1999/xlink" content-type="institution" xlink:title="Oberösterreich Landesmusum, Linz, Austria" id="ABBRID0EULAM" xlink:type="simple">OÖLM</abbrev>.</p></tp:treatment-sec><tp:treatment-sec sec-type="distribution" id="SECID0EZLAM"><title>Distribution and remarks.</title><p>Described from desert regions of eastern Algeria, Tunisia, and Egypt (Sinai, <xref ref-type="bibr" rid="B14">Gusenleitner 1994</xref>), these records substantially extend the range of this species to the west in the same manner as for <italic><tp:taxon-name><tp:taxon-name-part taxon-name-part-type="genus" reg="Andrena">A.</tp:taxon-name-part> <tp:taxon-name-part taxon-name-part-type="species" reg="tebessana">tebessana</tp:taxon-name-part></tp:taxon-name></italic>.</p></tp:treatment-sec><ref-list><ref id="B14"><mixed-citation xmlns:xlink="http://www.w3.org/1999/xlink" xlink:type="simple"><person-group><name name-style="western"><surname>Gusenleitner</surname><given-names>F</given-names></name></person-group> (<year>1994</year>) <article-title><italic><tp:taxon-name><tp:taxon-name-part taxon-name-part-type="genus">Andrena</tp:taxon-name-part> <tp:taxon-name-part taxon-name-part-type="species">selena</tp:taxon-name-part></tp:taxon-name></italic> nov. spec., eine neue Art aus der <italic><tp:taxon-name><tp:taxon-name-part taxon-name-part-type="genus">Andrena</tp:taxon-name-part> <tp:taxon-name-part taxon-name-part-type="species">dorsata</tp:taxon-name-part></tp:taxon-name></italic>-Gruppe (<tp:taxon-name><tp:taxon-name-part taxon-name-part-type="order">Hymenoptera</tp:taxon-name-part></tp:taxon-name>: <tp:taxon-name><tp:taxon-name-part taxon-name-part-type="superfamily">Apoidea</tp:taxon-name-part></tp:taxon-name>: <tp:taxon-name><tp:taxon-name-part taxon-name-part-type="family">Andrenidae</tp:taxon-name-part></tp:taxon-name>).</article-title><source>Linzer biologische Beiträge</source><volume>26</volume>: <fpage>923</fpage>–<lpage>930</lpage>.</mixed-citation></ref></ref-list></tp:taxon-treatment>
