# Supplementary material for: An update and revision of the Andrena fauna of Morocco (Hymenoptera, Apoidea, Andrenidae) with the description of eleven new North African species
Source: Zookeys. 2020 Oct 7;974:31–92. doi: 10.3897/zookeys.974.54794 (PMC7557337; doi:10.3897/zookeys.974.54794)
Supplement: XML Treatment for Andrena (Melandrena) nitida [file zookeys.974.54794-treatment33.xml]

<!DOCTYPE tp:taxon-treatment
  PUBLIC "-//TaxonX//DTD Taxonomic Treatment Publishing DTD v0 20100105//EN" "tax-treatment-NSO.dtd">
<tp:taxon-treatment xmlns:tp="http://www.plazi.org/taxpub"><tp:treatment-meta><kwd-group><label>Taxon classification</label><kwd><named-content xmlns:xlink="http://www.w3.org/1999/xlink" content-type="kingdom">Animalia</named-content></kwd><kwd><named-content xmlns:xlink="http://www.w3.org/1999/xlink" content-type="order">Hymenoptera</named-content></kwd><kwd><named-content xmlns:xlink="http://www.w3.org/1999/xlink" content-type="family">Andrenidae</named-content></kwd></kwd-group><mixed-citation publication-type="journal"><person-group><name><surname>Wood</surname><given-names>Thomas James</given-names></name><name><surname>Michez</surname><given-names>Denis</given-names></name><name><surname>Cejas</surname><given-names>Diego</given-names></name><name><surname>Lhomme</surname><given-names>Patrick</given-names></name><name><surname>Rasmont</surname><given-names>Pierre</given-names></name></person-group><article-title>An update and revision of the <italic><tp:taxon-name><tp:taxon-name-part taxon-name-part-type="genus" reg="Andrena">Andrena</tp:taxon-name-part></tp:taxon-name></italic> fauna of Morocco (<tp:taxon-name><tp:taxon-name-part taxon-name-part-type="order">Hymenoptera</tp:taxon-name-part></tp:taxon-name>, <tp:taxon-name><tp:taxon-name-part taxon-name-part-type="superfamily">Apoidea</tp:taxon-name-part></tp:taxon-name>, <tp:taxon-name><tp:taxon-name-part taxon-name-part-type="family">Andrenidae</tp:taxon-name-part></tp:taxon-name>) with the description of eleven new North African species</article-title><source>Zookeys</source><day>07</day><month>10</month><year>2020</year><volume>974</volume><fpage>31</fpage><lpage>92</lpage><pub-id pub-id-type="doi">10.3897/zookeys.974.54794</pub-id></mixed-citation></tp:treatment-meta><tp:nomenclature><tp:taxon-name><object-id xmlns:xlink="http://www.w3.org/1999/xlink" content-type="arpha" xlink:type="simple">24AF7D61-C93A-50AF-A5C3-68974BEBA076</object-id>
              <tp:taxon-name-part taxon-name-part-type="genus" reg="Andrena">Andrena</tp:taxon-name-part> (<tp:taxon-name-part taxon-name-part-type="subgenus" reg="Melandrena">Melandrena</tp:taxon-name-part>) <tp:taxon-name-part taxon-name-part-type="species" reg="nitida">nitida</tp:taxon-name-part></tp:taxon-name><tp:taxon-authority>(Müller, 1776)</tp:taxon-authority></tp:nomenclature><tp:treatment-sec sec-type="discussion" id="SECID0ETSAM"><title>Discussion.</title><p><italic><tp:taxon-name><tp:taxon-name-part taxon-name-part-type="genus" reg="Andrena">Andrena</tp:taxon-name-part> <tp:taxon-name-part taxon-name-part-type="species" reg="nitida">nitida</tp:taxon-name-part></tp:taxon-name></italic> was recorded from Morocco by <xref ref-type="bibr" rid="B50">Warncke (1974)</xref> under the name <italic><tp:taxon-name><tp:taxon-name-part taxon-name-part-type="genus" reg="Andrena">Andrena</tp:taxon-name-part> <tp:taxon-name-part taxon-name-part-type="species" reg="nitida">nitida</tp:taxon-name-part> <tp:taxon-name-part taxon-name-part-type="subspecies" reg="mixtura">mixtura</tp:taxon-name-part></tp:taxon-name></italic> Warncke, 1967. This subspecies was described from Portugal and Spain under the name <italic><tp:taxon-name><tp:taxon-name-part taxon-name-part-type="genus" reg="Andrena">Andrena</tp:taxon-name-part> <tp:taxon-name-part taxon-name-part-type="species" reg="limata">limata</tp:taxon-name-part></tp:taxon-name></italic> Smith, 1853 <italic><tp:taxon-name><tp:taxon-name-part taxon-name-part-type="genus" reg="Andrena"/><tp:taxon-name-part taxon-name-part-type="species" reg="mixtura">mixtura</tp:taxon-name-part></tp:taxon-name></italic> (Warncke, 1967). However, Warncke transferred this subspecies into combination with <italic><tp:taxon-name><tp:taxon-name-part taxon-name-part-type="genus" reg="Andrena">A.</tp:taxon-name-part> <tp:taxon-name-part taxon-name-part-type="species" reg="nitida">nitida</tp:taxon-name-part></tp:taxon-name></italic> (<xref ref-type="bibr" rid="B50">Warncke 1974</xref>, <xref ref-type="bibr" rid="B53">1976</xref>) without any apparent justification. Examination of the type series of <italic><tp:taxon-name><tp:taxon-name-part taxon-name-part-type="genus" reg="Andrena">A.</tp:taxon-name-part> <tp:taxon-name-part taxon-name-part-type="species" reg="nitida">n.</tp:taxon-name-part> <tp:taxon-name-part taxon-name-part-type="subspecies" reg="mixtura">mixtura</tp:taxon-name-part></tp:taxon-name></italic> shows that its original placement was justified based on its bivoltine behaviour and the darker colouration of its tergal and scopal hairs (<xref ref-type="bibr" rid="B61">Wood et al. 2020a</xref>), and that therefore records of <italic><tp:taxon-name><tp:taxon-name-part taxon-name-part-type="genus" reg="Andrena">A.</tp:taxon-name-part> <tp:taxon-name-part taxon-name-part-type="species" reg="nitida">n.</tp:taxon-name-part> <tp:taxon-name-part taxon-name-part-type="subspecies" reg="mixtura">mixtura</tp:taxon-name-part></tp:taxon-name></italic> from North Africa (none of which are part of the type series) refer to <italic><tp:taxon-name><tp:taxon-name-part taxon-name-part-type="genus" reg="Andrena">A.</tp:taxon-name-part> <tp:taxon-name-part taxon-name-part-type="species" reg="limata">limata</tp:taxon-name-part></tp:taxon-name></italic> and that <italic><tp:taxon-name><tp:taxon-name-part taxon-name-part-type="genus" reg="Andrena">A.</tp:taxon-name-part> <tp:taxon-name-part taxon-name-part-type="species" reg="nitida">nitida</tp:taxon-name-part></tp:taxon-name></italic> should be removed from the Moroccan list.</p></tp:treatment-sec><tp:treatment-sec sec-type="material" id="SECID0EIZAM"><title>Material examined.</title><p>Warncke Collection, <abbrev xmlns:xlink="http://www.w3.org/1999/xlink" content-type="institution" xlink:title="Oberösterreich Landesmusum, Linz, Austria" id="ABBRID0EOZAM" xlink:type="simple">OÖLM</abbrev> (<italic><tp:taxon-name><tp:taxon-name-part taxon-name-part-type="genus" reg="Andrena">Andrena</tp:taxon-name-part> <tp:taxon-name-part taxon-name-part-type="species" reg="nitida">nitida</tp:taxon-name-part> <tp:taxon-name-part taxon-name-part-type="subspecies" reg="mixtura">mixtura</tp:taxon-name-part></tp:taxon-name></italic>): Morocco: Ifrane, 18.vii.1931, 1♀, leg. A. Nadig; Koudia, 19.iii.1969, 1♀, leg. J.N. Tasei; Portugal: Carcavelhos, 29.iv.1956, 1♀, leg. N.F. d’Andrade (holotype); Coimbra, Ponte da Portela, 30.iii.1968, 1♂, leg. M.A. Diniz; Spain: Catalonia, Arenys, 15.iv.1929, 1♀, leg. Zariquiey (paratype); Playa de Aro, Gerona, 1♀, leg. H. Pochon (paratype); Catalonia, Beceite, 16.vii.1923, 1♀, leg. Zariquiey (paratype); Alicante, Orihuela, 30.v.1925, 1♀, leg. Andréu (paratype); 8.iv.1925, 1♀, leg. Andréu; 16.vi.1949, 1♂, leg. Andréu; (illegible), 8.vi.1912, 1♂, leg. J.M. Dusmet y Alonso; Barcelona, 7.vii.1898, 1♂; Tunisia: 2 km E Menzel Bourguiba, 28.iii.1976, 1♀, leg. P. Robinson.</p></tp:treatment-sec><ref-list><ref id="B50"><mixed-citation xmlns:xlink="http://www.w3.org/1999/xlink" xlink:type="simple"><person-group><name name-style="western"><surname>Warncke</surname><given-names>K</given-names></name></person-group> (<year>1974</year>) <article-title>Beitrag zur Kenntnis und Verbreitung der Sandbienen in Nordafrika (<tp:taxon-name><tp:taxon-name-part taxon-name-part-type="order">Hymenoptera</tp:taxon-name-part></tp:taxon-name>, <tp:taxon-name><tp:taxon-name-part taxon-name-part-type="superfamily">Apoidea</tp:taxon-name-part></tp:taxon-name>, <italic><tp:taxon-name><tp:taxon-name-part taxon-name-part-type="genus">Andrena</tp:taxon-name-part></tp:taxon-name></italic>).</article-title><source>Mitteilungen aus dem Zoologischen Museum in Berlin</source><volume>50</volume>: <fpage>3</fpage>–<lpage>54</lpage>.</mixed-citation></ref><ref id="B53"><mixed-citation xmlns:xlink="http://www.w3.org/1999/xlink" xlink:type="simple"><person-group><name name-style="western"><surname>Warncke</surname><given-names>K</given-names></name></person-group> (<year>1976</year>) <article-title>Die Bienengattung <tp:taxon-name><tp:taxon-name-part taxon-name-part-type="genus">Andrena</tp:taxon-name-part></tp:taxon-name> F., 1775, in Iberien (Hym. <tp:taxon-name><tp:taxon-name-part taxon-name-part-type="family">Apidae</tp:taxon-name-part></tp:taxon-name>). Teil B.</article-title><source>Eos</source><volume>50</volume>: <fpage>119</fpage>–<lpage>223</lpage>.</mixed-citation></ref><ref id="B61"><mixed-citation xmlns:xlink="http://www.w3.org/1999/xlink" xlink:type="simple"><person-group><name name-style="western"><surname>Wood</surname><given-names>TJ</given-names></name><name name-style="western"><surname>Cross</surname><given-names>I</given-names></name><name name-style="western"><surname>Baldock</surname><given-names>DW</given-names></name></person-group> (<year>2020a</year>) <article-title>Updates to the bee fauna of Portugal with the description of three new Iberian <italic><tp:taxon-name><tp:taxon-name-part taxon-name-part-type="genus">Andrena</tp:taxon-name-part></tp:taxon-name></italic> species (<tp:taxon-name><tp:taxon-name-part taxon-name-part-type="order">Hymenoptera</tp:taxon-name-part></tp:taxon-name>: <tp:taxon-name><tp:taxon-name-part taxon-name-part-type="superfamily">Apoidea</tp:taxon-name-part></tp:taxon-name>: <tp:taxon-name><tp:taxon-name-part taxon-name-part-type="clade">Anthophila</tp:taxon-name-part></tp:taxon-name>).</article-title><source>Zootaxa</source><volume>4790</volume>: <fpage>201</fpage>–<lpage>228</lpage>. <ext-link xlink:type="simple" ext-link-type="doi" xlink:href="10.11646/zootaxa.4790.2.1">https://doi.org/10.11646/zootaxa.4790.2.1</ext-link></mixed-citation></ref></ref-list></tp:taxon-treatment>
