# Supplementary material for: An update and revision of the Andrena fauna of Morocco (Hymenoptera, Apoidea, Andrenidae) with the description of eleven new North African species
Source: Zookeys. 2020 Oct 7;974:31–92. doi: 10.3897/zookeys.974.54794 (PMC7557337; doi:10.3897/zookeys.974.54794)
Supplement: XML Treatment for Andrena (Notandrena) fulvicornis [file zookeys.974.54794-treatment34.xml]

<!DOCTYPE tp:taxon-treatment
  PUBLIC "-//TaxonX//DTD Taxonomic Treatment Publishing DTD v0 20100105//EN" "tax-treatment-NSO.dtd">
<tp:taxon-treatment xmlns:tp="http://www.plazi.org/taxpub"><tp:treatment-meta><kwd-group><label>Taxon classification</label><kwd><named-content xmlns:xlink="http://www.w3.org/1999/xlink" content-type="kingdom">Animalia</named-content></kwd><kwd><named-content xmlns:xlink="http://www.w3.org/1999/xlink" content-type="order">Hymenoptera</named-content></kwd><kwd><named-content xmlns:xlink="http://www.w3.org/1999/xlink" content-type="family">Andrenidae</named-content></kwd></kwd-group><mixed-citation publication-type="journal"><person-group><name><surname>Wood</surname><given-names>Thomas James</given-names></name><name><surname>Michez</surname><given-names>Denis</given-names></name><name><surname>Cejas</surname><given-names>Diego</given-names></name><name><surname>Lhomme</surname><given-names>Patrick</given-names></name><name><surname>Rasmont</surname><given-names>Pierre</given-names></name></person-group><article-title>An update and revision of the <italic><tp:taxon-name><tp:taxon-name-part taxon-name-part-type="genus" reg="Andrena">Andrena</tp:taxon-name-part></tp:taxon-name></italic> fauna of Morocco (<tp:taxon-name><tp:taxon-name-part taxon-name-part-type="order">Hymenoptera</tp:taxon-name-part></tp:taxon-name>, <tp:taxon-name><tp:taxon-name-part taxon-name-part-type="superfamily">Apoidea</tp:taxon-name-part></tp:taxon-name>, <tp:taxon-name><tp:taxon-name-part taxon-name-part-type="family">Andrenidae</tp:taxon-name-part></tp:taxon-name>) with the description of eleven new North African species</article-title><source>Zookeys</source><day>07</day><month>10</month><year>2020</year><volume>974</volume><fpage>31</fpage><lpage>92</lpage><pub-id pub-id-type="doi">10.3897/zookeys.974.54794</pub-id></mixed-citation></tp:treatment-meta><tp:nomenclature><tp:taxon-name><object-id xmlns:xlink="http://www.w3.org/1999/xlink" content-type="arpha" xlink:type="simple">B907CFDB-40BE-53F4-B615-C9448247C8FA</object-id>
              <tp:taxon-name-part taxon-name-part-type="genus" reg="Andrena">Andrena</tp:taxon-name-part> (<tp:taxon-name-part taxon-name-part-type="subgenus" reg="Notandrena">Notandrena</tp:taxon-name-part>) <tp:taxon-name-part taxon-name-part-type="species" reg="fulvicornis">fulvicornis</tp:taxon-name-part></tp:taxon-name><tp:taxon-authority>Schenck, 1853</tp:taxon-authority></tp:nomenclature><tp:treatment-sec sec-type="material" id="SECID0EI2AM"><title>Material examined.</title><p>Morocco: Souss-Massa, 10 km S Taroudant, 12.iv.1995, 1♀, leg. Mi. Halada, <abbrev xmlns:xlink="http://www.w3.org/1999/xlink" content-type="institution" xlink:title="Oberösterreich Landesmusum, Linz, Austria" id="ABBRID0EO2AM" xlink:type="simple">OÖLM</abbrev>; Tangier-Tétouan-Al Hoceima, 3 km Wm Bni Hadifa, 800 m, 15.v.1995, 1♀, leg. Aßmuth, Sanetra &amp; Schulz, <abbrev xmlns:xlink="http://www.w3.org/1999/xlink" content-type="institution" xlink:title="Oberösterreich Landesmusum, Linz, Austria" id="ABBRID0ET2AM" xlink:type="simple">OÖLM</abbrev>; Fès-Meknès, 5 km SE Azrou, 31.v.1995, 2♂, leg. Ma. Halada, <abbrev xmlns:xlink="http://www.w3.org/1999/xlink" content-type="institution" xlink:title="Oberösterreich Landesmusum, Linz, Austria" id="ABBRID0EY2AM" xlink:type="simple">OÖLM</abbrev>; Drâa-Tafilalet, Ait sais, 23–26.v.2019, 5♀, leg. O. Ihsane, Y. Bencharki, <abbrev xmlns:xlink="http://www.w3.org/1999/xlink" content-type="institution" xlink:title="University of Mons collection, Mons, Belgium" id="ABBRID0E42AM" xlink:type="simple">UMONS</abbrev>; Béni Mellal-Khénifra, Aoulou env., 17.v.1997, 1♀, leg. J. Halada, <abbrev xmlns:xlink="http://www.w3.org/1999/xlink" content-type="institution" xlink:title="Oberösterreich Landesmusum, Linz, Austria" id="ABBRID0EC3AM" xlink:type="simple">OÖLM</abbrev>; Fès-Meknès, Bhalil, 10 km NW Sefrou, 28.v.1995, 12♂, 24♀, leg. Ma. Halada, <abbrev xmlns:xlink="http://www.w3.org/1999/xlink" content-type="institution" xlink:title="Oberösterreich Landesmusum, Linz, Austria" id="ABBRID0EH3AM" xlink:type="simple">OÖLM</abbrev>; Rabat-Salé-Kénitra, Bouknadel, 28.v.2019, 4♀, leg. I. El Abdouni &amp; P. Lhomme, <abbrev xmlns:xlink="http://www.w3.org/1999/xlink" content-type="institution" xlink:title="University of Mons collection, Mons, Belgium" id="ABBRID0EM3AM" xlink:type="simple">UMONS</abbrev>; Fès-Meknès, Fes, 23.v.1930, 1♂, leg. Werner, <abbrev xmlns:xlink="http://www.w3.org/1999/xlink" content-type="institution" xlink:title="Oberösterreich Landesmusum, Linz, Austria" id="ABBRID0ER3AM" xlink:type="simple">OÖLM</abbrev>; Rabat-Salé-Kénitra, Haddada, 12.vi.2018, 1♀; 8.iv-3.vi.2019, 2♀, leg. I. El Abdouni, P. Lhomme &amp; A. Sentil, <abbrev xmlns:xlink="http://www.w3.org/1999/xlink" content-type="institution" xlink:title="University of Mons collection, Mons, Belgium" id="ABBRID0EW3AM" xlink:type="simple">UMONS</abbrev>; Fès-Meknès, Ifrane, 1670 m, 11.v.2015, 1♀; leg. K. Deneš, <abbrev xmlns:xlink="http://www.w3.org/1999/xlink" content-type="institution" xlink:title="Oberösterreich Landesmusum, Linz, Austria" id="ABBRID0E23AM" xlink:type="simple">OÖLM</abbrev>; Rabat-Salé-Kénitra, Kenitra, 22.vi.1987, 1♂, leg. M. Schwarz, <abbrev xmlns:xlink="http://www.w3.org/1999/xlink" xlink:title="Maximillian Schwarz personal collection, Ansfelden, Linz, Austria" id="ABBRID0EA4AM" xlink:type="simple">MSC</abbrev>; Fès-Meknès, Laanoucer, 15.v.2018, 1♂, leg. P. Lhomme &amp; O. Ihsane, <abbrev xmlns:xlink="http://www.w3.org/1999/xlink" content-type="institution" xlink:title="University of Mons collection, Mons, Belgium" id="ABBRID0EE4AM" xlink:type="simple">UMONS</abbrev>; Lot Journu, Abjelil, 8.v.1997, 1♂, leg. P. Průdek, <abbrev xmlns:xlink="http://www.w3.org/1999/xlink" content-type="institution" xlink:title="Oberösterreich Landesmusum, Linz, Austria" id="ABBRID0EJ4AM" xlink:type="simple">OÖLM</abbrev>; Casablanca-Settat, Mzamza Janoubia, 6–31.v.2019, 12♂, 15♀, leg. A. Sentil, <abbrev xmlns:xlink="http://www.w3.org/1999/xlink" content-type="institution" xlink:title="University of Mons collection, Mons, Belgium" id="ABBRID0EO4AM" xlink:type="simple">UMONS</abbrev>; Drâa-Tafilalet, Mzizl, 22.v.2019, 1♀, leg. O. Ihsane &amp; Y. Bencharki, <abbrev xmlns:xlink="http://www.w3.org/1999/xlink" content-type="institution" xlink:title="University of Mons collection, Mons, Belgium" id="ABBRID0ET4AM" xlink:type="simple">UMONS</abbrev>; Fès-Meknès, Oued Sebou, riv, near El-Menzel, 24–27.v.1999, 1♂, 30♀, leg. P. &amp; V. Průdek, <abbrev xmlns:xlink="http://www.w3.org/1999/xlink" content-type="institution" xlink:title="Oberösterreich Landesmusum, Linz, Austria" id="ABBRID0EY4AM" xlink:type="simple">OÖLM</abbrev>; Casablanca-Settat, Oueled Sghir, 23.ii-20.vi.2018, 1♂, 2♀, 10.iii-29.vi.2019, 7♂, 10♀, leg. A. Sentil, I. El Abdouni &amp; M. Chokri, <abbrev xmlns:xlink="http://www.w3.org/1999/xlink" content-type="institution" xlink:title="University of Mons collection, Mons, Belgium" id="ABBRID0E44AM" xlink:type="simple">UMONS</abbrev>; Drâa-Tafilalet, Sidi Boukil, 24.iv-22.v.2019, 1♂, 18♀, leg. O. Ihsane &amp; Y. Bencharki, <abbrev xmlns:xlink="http://www.w3.org/1999/xlink" content-type="institution" xlink:title="University of Mons collection, Mons, Belgium" id="ABBRID0EC5AM" xlink:type="simple">UMONS</abbrev>; Drâa-Tafilalet, Tabia, 24.v.2019, 3♀, O. Ihsane &amp; Y. Bencharki, <abbrev xmlns:xlink="http://www.w3.org/1999/xlink" content-type="institution" xlink:title="University of Mons collection, Mons, Belgium" id="ABBRID0EH5AM" xlink:type="simple">UMONS</abbrev>; Fès-Meknès, Tazzeka N.P., Bab-Bou-Idir env., 28.v.1999, 1♀, leg. P. Průdek, <abbrev xmlns:xlink="http://www.w3.org/1999/xlink" content-type="institution" xlink:title="Oberösterreich Landesmusum, Linz, Austria" id="ABBRID0EM5AM" xlink:type="simple">OÖLM</abbrev>.</p></tp:treatment-sec><tp:treatment-sec sec-type="distribution" id="SECID0ER5AM"><title>Distribution and remarks.</title><p><italic><tp:taxon-name><tp:taxon-name-part taxon-name-part-type="genus" reg="Andrena">Andrena</tp:taxon-name-part> <tp:taxon-name-part taxon-name-part-type="species" reg="fulvicornis">fulvicornis</tp:taxon-name-part></tp:taxon-name></italic> was described by Schenck in the same publication as <italic><tp:taxon-name><tp:taxon-name-part taxon-name-part-type="genus" reg="Andrena">A.</tp:taxon-name-part> <tp:taxon-name-part taxon-name-part-type="species" reg="nitidiuscula">nitidiuscula</tp:taxon-name-part></tp:taxon-name></italic> (<xref ref-type="bibr" rid="B33">Schenck 1853</xref>). <xref ref-type="bibr" rid="B46">Warncke (1967)</xref> considered the two to be synonymous under the name <italic><tp:taxon-name><tp:taxon-name-part taxon-name-part-type="genus" reg="Andrena">A.</tp:taxon-name-part> <tp:taxon-name-part taxon-name-part-type="species" reg="nitidiuscula">nitidiuscula</tp:taxon-name-part> <tp:taxon-name-part taxon-name-part-type="subspecies" reg="nitidiuscula">nitidiuscula</tp:taxon-name-part></tp:taxon-name></italic> (though without formal synonymy, see <xref ref-type="bibr" rid="B38">Schmid-Egger and Doczkal 1995</xref>), the name for European populations and as separated from <italic><tp:taxon-name><tp:taxon-name-part taxon-name-part-type="genus" reg="Andrena">A.</tp:taxon-name-part> <tp:taxon-name-part taxon-name-part-type="species" reg="nitidiuscula">nitidiuscula</tp:taxon-name-part> <tp:taxon-name-part taxon-name-part-type="subspecies" reg="nigellata">nigellata</tp:taxon-name-part></tp:taxon-name></italic> Pérez, 1895 found in North Africa and the Near East (<xref ref-type="bibr" rid="B46">Warncke 1967</xref>; see map in <xref ref-type="bibr" rid="B15">Gusenleitner and Schwarz 2002</xref>), and this position persisted in future publications (<xref ref-type="bibr" rid="B38">Schmid-Egger and Doczkal 1995</xref>).</p><p><xref ref-type="bibr" rid="B38">Schmid-Egger and Doczkal (1995)</xref> resurrected the name <italic><tp:taxon-name><tp:taxon-name-part taxon-name-part-type="genus" reg="Andrena">A.</tp:taxon-name-part> <tp:taxon-name-part taxon-name-part-type="species" reg="fulvicornis">fulvicornis</tp:taxon-name-part></tp:taxon-name></italic> as valid on the basis of morphological differences, specifically the strength of the depressed line on the anterior part of the scutum, the density and position of punctures on the scutellum, and the colour of the hind basitarsi. There are also ecological differences, as in southern Germany <italic><tp:taxon-name><tp:taxon-name-part taxon-name-part-type="genus" reg="Andrena">A.</tp:taxon-name-part> <tp:taxon-name-part taxon-name-part-type="species" reg="fulvicornis">fulvicornis</tp:taxon-name-part></tp:taxon-name></italic> is bivoltine whereas <italic><tp:taxon-name><tp:taxon-name-part taxon-name-part-type="genus" reg="Andrena"/><tp:taxon-name-part taxon-name-part-type="species" reg="nitidiuscula">nitidiuscula</tp:taxon-name-part></tp:taxon-name></italic> is univoltine and flies only in the summer. This differentiation is also supported by more recent genetic work (<xref ref-type="bibr" rid="B6">Benon and Praz 2016</xref>). Whilst this distinction was clarified in central Europe, it has not yet been applied across the Mediterranean where the broader concept of <xref ref-type="bibr" rid="B46">Warncke (1967)</xref> has been followed in the absence of revisionary work.</p><p>At Linz, all examined material in the Warncke Collection from Algeria, Egypt, Morocco, Portugal, Spain, and Tunisia (variably identified by Warncke as <italic><tp:taxon-name><tp:taxon-name-part taxon-name-part-type="genus" reg="Andrena">A.</tp:taxon-name-part> <tp:taxon-name-part taxon-name-part-type="species" reg="nitidiuscula">nitidiuscula</tp:taxon-name-part></tp:taxon-name></italic> or <italic><tp:taxon-name><tp:taxon-name-part taxon-name-part-type="genus" reg="Andrena">A.</tp:taxon-name-part> <tp:taxon-name-part taxon-name-part-type="species" reg="nitidiuscula">nitidiuscula</tp:taxon-name-part> <tp:taxon-name-part taxon-name-part-type="subspecies" reg="nigellata">nigellata</tp:taxon-name-part></tp:taxon-name></italic> depending on sampling location) conformed to <italic><tp:taxon-name><tp:taxon-name-part taxon-name-part-type="genus" reg="Andrena">Andrena</tp:taxon-name-part> <tp:taxon-name-part taxon-name-part-type="species" reg="fulvicornis">fulvicornis</tp:taxon-name-part></tp:taxon-name></italic><italic>sensu</italic> Schmid-Egger and Doczkal. Overall, examination of 273 specimens of this species pair from Iberia and North Africa revealed 272 <italic><tp:taxon-name><tp:taxon-name-part taxon-name-part-type="genus" reg="Andrena">A.</tp:taxon-name-part> <tp:taxon-name-part taxon-name-part-type="species" reg="fulvicornis">fulvicornis</tp:taxon-name-part></tp:taxon-name></italic> [Algeria (2), Egypt (1), Morocco (161), Portugal (57), Spain (16), Tunisia (35)] and a single specimen of <italic><tp:taxon-name><tp:taxon-name-part taxon-name-part-type="genus" reg="Andrena">A.</tp:taxon-name-part> <tp:taxon-name-part taxon-name-part-type="species" reg="nitidiuscula">nitidiuscula</tp:taxon-name-part></tp:taxon-name></italic> from Portugal (<xref ref-type="bibr" rid="B61">Wood et al. 2020a</xref>). On this basis, <italic><tp:taxon-name><tp:taxon-name-part taxon-name-part-type="genus" reg="Andrena">A.</tp:taxon-name-part> <tp:taxon-name-part taxon-name-part-type="species" reg="nitidiuscula">nitidiuscula</tp:taxon-name-part></tp:taxon-name></italic> is removed from the Moroccan list and replaced by <italic><tp:taxon-name><tp:taxon-name-part taxon-name-part-type="genus" reg="Andrena">A.</tp:taxon-name-part> <tp:taxon-name-part taxon-name-part-type="species" reg="fulvicornis">fulvicornis</tp:taxon-name-part></tp:taxon-name></italic>.</p><p>The identity of taxa from this complex described from North Africa previously considered as <italic><tp:taxon-name><tp:taxon-name-part taxon-name-part-type="genus" reg="Andrena">A.</tp:taxon-name-part> <tp:taxon-name-part taxon-name-part-type="species" reg="nitidiuscula">nitidiuscula</tp:taxon-name-part> <tp:taxon-name-part taxon-name-part-type="subspecies" reg="nigellata">nigellata</tp:taxon-name-part></tp:taxon-name></italic><italic>sensu</italic><xref ref-type="bibr" rid="B46">Warncke (1967)</xref> need to be investigated, specifically <italic><tp:taxon-name><tp:taxon-name-part taxon-name-part-type="genus" reg="Andrena">A.</tp:taxon-name-part> <tp:taxon-name-part taxon-name-part-type="species" reg="nigellata">nigellata</tp:taxon-name-part></tp:taxon-name></italic> [Algeria], <italic><tp:taxon-name><tp:taxon-name-part taxon-name-part-type="genus" reg="Andrena">A.</tp:taxon-name-part> <tp:taxon-name-part taxon-name-part-type="species" reg="rostellata">rostellata</tp:taxon-name-part></tp:taxon-name></italic> Pérez, 1903 [Algeria], <italic><tp:taxon-name><tp:taxon-name-part taxon-name-part-type="genus" reg="Andrena">A.</tp:taxon-name-part> <tp:taxon-name-part taxon-name-part-type="species" reg="rubrosignata">rubrosignata</tp:taxon-name-part></tp:taxon-name></italic> Saunders, 1908 [Algeria], and <tp:taxon-name><tp:taxon-name-part taxon-name-part-type="genus" reg="Andrena">A.</tp:taxon-name-part> <tp:taxon-name-part taxon-name-part-type="species" reg="lucens">lucens</tp:taxon-name-part> <tp:taxon-name-part taxon-name-part-type="infraspecific-rank">var.</tp:taxon-name-part> <tp:taxon-name-part taxon-name-part-type="variety" reg="algira">algira</tp:taxon-name-part></tp:taxon-name> Friese, 1922 [Tunisia]. Based on the North African material examined to date, it is likely that they conform to <italic><tp:taxon-name><tp:taxon-name-part taxon-name-part-type="genus" reg="Andrena">A.</tp:taxon-name-part> <tp:taxon-name-part taxon-name-part-type="species" reg="fulvicornis">fulvicornis</tp:taxon-name-part></tp:taxon-name></italic>, but this must be confirmed by type examination. The status of other names <tp:taxon-name><tp:taxon-name-part taxon-name-part-type="genus" reg="Distandrena"/><tp:taxon-name-part taxon-name-part-type="species" reg="currently">currently</tp:taxon-name-part></tp:taxon-name> in synonymy with <italic><tp:taxon-name><tp:taxon-name-part taxon-name-part-type="genus" reg="Andrena">A.</tp:taxon-name-part> <tp:taxon-name-part taxon-name-part-type="species" reg="nitidiuscula">nitidiuscula</tp:taxon-name-part></tp:taxon-name></italic> described from parts of southern Europe including Italy (<italic><tp:taxon-name><tp:taxon-name-part taxon-name-part-type="genus" reg="Andrena">Andrena</tp:taxon-name-part> <tp:taxon-name-part taxon-name-part-type="species" reg="gascheti">gascheti</tp:taxon-name-part></tp:taxon-name></italic> Pérez, 1903), Spain (<italic><tp:taxon-name><tp:taxon-name-part taxon-name-part-type="genus" reg="Andrena">Andrena</tp:taxon-name-part> <tp:taxon-name-part taxon-name-part-type="species" reg="divergens">divergens</tp:taxon-name-part></tp:taxon-name></italic> Pérez, 1903), and southern France (<italic><tp:taxon-name><tp:taxon-name-part taxon-name-part-type="genus" reg="Andrena">Andrena</tp:taxon-name-part> <tp:taxon-name-part taxon-name-part-type="species" reg="petroselini">petroselini</tp:taxon-name-part></tp:taxon-name></italic> Pérez, 1903, see <xref ref-type="bibr" rid="B15">Gusenleitner and Schwarz 2002</xref>) needs to be assessed as they could potentially refer to either <italic><tp:taxon-name><tp:taxon-name-part taxon-name-part-type="genus" reg="Andrena">A.</tp:taxon-name-part> <tp:taxon-name-part taxon-name-part-type="species" reg="nitidiuscula">nitidiuscula</tp:taxon-name-part></tp:taxon-name></italic> or <italic><tp:taxon-name><tp:taxon-name-part taxon-name-part-type="genus" reg="Andrena">A.</tp:taxon-name-part> <tp:taxon-name-part taxon-name-part-type="species" reg="fulvicornis">fulvicornis</tp:taxon-name-part></tp:taxon-name></italic>. <italic><tp:taxon-name><tp:taxon-name-part taxon-name-part-type="genus" reg="Andrena">Andrena</tp:taxon-name-part> <tp:taxon-name-part taxon-name-part-type="species" reg="franconica">franconica</tp:taxon-name-part></tp:taxon-name></italic> [Southwestern France] Stoeckhert, 1922 and <italic><tp:taxon-name><tp:taxon-name-part taxon-name-part-type="genus" reg="Andrena">A.</tp:taxon-name-part> <tp:taxon-name-part taxon-name-part-type="species" reg="petroselini">petroselini</tp:taxon-name-part></tp:taxon-name></italic> were considered by <xref ref-type="bibr" rid="B44">Stoeckhert (1930)</xref> to be synonymous with <italic><tp:taxon-name><tp:taxon-name-part taxon-name-part-type="genus" reg="Andrena">A.</tp:taxon-name-part> <tp:taxon-name-part taxon-name-part-type="species" reg="fulvicornis">fulvicornis</tp:taxon-name-part></tp:taxon-name></italic>.</p><p>True <italic><tp:taxon-name><tp:taxon-name-part taxon-name-part-type="genus" reg="Andrena">A.</tp:taxon-name-part> <tp:taxon-name-part taxon-name-part-type="species" reg="nitidiuscula">nitidiuscula</tp:taxon-name-part></tp:taxon-name></italic> is almost certainly absent from North Africa, and indeed may be rare in hot areas of Mediterranean Europe, being restricted to areas with a cooler microclimate such as the coastline of northern Portugal (<xref ref-type="bibr" rid="B61">Wood et al. 2020a</xref>). There is likely to be broad overlap between the two taxa from southern Germany (<xref ref-type="bibr" rid="B38">Schmid-Egger and Doczkal 1995</xref>) to Iberia (<xref ref-type="bibr" rid="B61">Wood et al. 2020a</xref>) and probably other areas of southern Europe, though <italic><tp:taxon-name><tp:taxon-name-part taxon-name-part-type="genus" reg="Andrena">A.</tp:taxon-name-part> <tp:taxon-name-part taxon-name-part-type="species" reg="fulvicornis">fulvicornis</tp:taxon-name-part></tp:taxon-name></italic> is probably rare in cooler areas such as Switzerland (<xref ref-type="bibr" rid="B6">Benon and Praz 2016</xref>). In northern Europe it is highly likely that only <italic><tp:taxon-name><tp:taxon-name-part taxon-name-part-type="genus" reg="Andrena">A.</tp:taxon-name-part> <tp:taxon-name-part taxon-name-part-type="species" reg="nitidiuscula">nitidiuscula</tp:taxon-name-part></tp:taxon-name></italic> is present, with no bivoltine behaviour in this species group ever observed in Britain for example (<xref ref-type="bibr" rid="B12">Else and Edwards 2018</xref>).</p></tp:treatment-sec><tp:treatment-sec sec-type="material" id="SECID0ETUBM"><title>Other material examined.</title><p>Senckenberg, Frankfurt (<italic><tp:taxon-name><tp:taxon-name-part taxon-name-part-type="genus" reg="Andrena">Andrena</tp:taxon-name-part> <tp:taxon-name-part taxon-name-part-type="species" reg="fulvicornis">fulvicornis</tp:taxon-name-part></tp:taxon-name></italic>): <italic>no collection details</italic>, 1♀ (Neotype, designated Schwenninger 2012); (<italic><tp:taxon-name><tp:taxon-name-part taxon-name-part-type="genus" reg="Andrena">Andrena</tp:taxon-name-part> <tp:taxon-name-part taxon-name-part-type="species" reg="nitidiuscula">nitidiuscula</tp:taxon-name-part></tp:taxon-name></italic>): <italic>no collection details</italic>, 1♀ (Lectotype, designated Schwenninger 2013); Warncke Collection, <abbrev xmlns:xlink="http://www.w3.org/1999/xlink" content-type="institution" xlink:title="Oberösterreich Landesmusum, Linz, Austria" id="ABBRID0ETVBM" xlink:type="simple">OÖLM</abbrev> (all conforming to <italic><tp:taxon-name><tp:taxon-name-part taxon-name-part-type="genus" reg="Andrena">Andrena</tp:taxon-name-part> <tp:taxon-name-part taxon-name-part-type="species" reg="fulvicornis">fulvicornis</tp:taxon-name-part></tp:taxon-name></italic>): Algeria: Algiers, 2.v.1913, 1♀; Oran, 1895, 1♂, leg. Schmiedeknecht; Egypt: Kerdasa [Kirdasah], 19.v.1929, 1♂, leg. H. Priesner; Portugal: Carcavelos, 13.vi.1953, 1♀, leg. N.F. d’Andrade; Évora, 3.vii.1953, 1♀, leg. N.F. d’Andrade; Sintra, 31.v.1953, ♀, leg. N.F. d’Andrade; Spain: Aranjuez, 26.v.1912, 1♀, leg. Dusmet; Huesca, Benasque, 12.vii.1907, 1♀; Segovia, Madrona, 30.vii.1968, 1♀, leg. K. Warncke; Sierra de Arecena, Rio Odiel dei Calanas, 25.iv.1981, 1♀, M. Kühbander; Tunisia: Tunis, 1898, 1♂, leg. Schmiedeknecht; other collections (<italic><tp:taxon-name><tp:taxon-name-part taxon-name-part-type="genus" reg="Andrena">Andrena</tp:taxon-name-part> <tp:taxon-name-part taxon-name-part-type="species" reg="fulvicornis">fulvicornis</tp:taxon-name-part></tp:taxon-name></italic>): Tunisia: 30 km N Gabes, 10.iv.1994, 33♀, leg. M. Schwarz, M. Schwarz Colln.; Zana, 6.iv.1965, 1♀, leg. R.T. Simon Thomas, <abbrev xmlns:xlink="http://www.w3.org/1999/xlink" content-type="institution" xlink:title="National Museum of Natural History Naturalis, Leiden, the Netherlands" id="ABBRID0EOWBM" xlink:type="simple">NMNL</abbrev>, ZMA.INS.5087405</p></tp:treatment-sec><ref-list><ref id="B33"><mixed-citation xmlns:xlink="http://www.w3.org/1999/xlink" xlink:type="simple"><person-group><name name-style="western"><surname>Schenck</surname><given-names>A</given-names></name></person-group> (<year>1853</year>) <article-title>Nachtrag zu der Beschreibung nassauischer Bienenarten.</article-title><source>Jahrbücher des Nassauischen Vereins für Naturkunde</source><volume>9</volume>: <fpage>88</fpage>–<lpage>306</lpage>.</mixed-citation></ref><ref id="B46"><mixed-citation xmlns:xlink="http://www.w3.org/1999/xlink" xlink:type="simple"><person-group><name name-style="western"><surname>Warncke</surname><given-names>K</given-names></name></person-group> (<year>1967</year>) <article-title>Beitrag zur Klärung paläarktischer <italic><tp:taxon-name><tp:taxon-name-part taxon-name-part-type="genus">Andrena</tp:taxon-name-part></tp:taxon-name></italic>-Arten.</article-title><source>Eos</source><volume>43</volume>: <fpage>171</fpage>–<lpage>318</lpage>.</mixed-citation></ref><ref id="B38"><mixed-citation xmlns:xlink="http://www.w3.org/1999/xlink" xlink:type="simple"><person-group><name name-style="western"><surname>Schmid-Egger</surname><given-names>C</given-names></name><name name-style="western"><surname>Doczkal</surname><given-names>D</given-names></name></person-group> (<year>1995</year>) <article-title>Der taxonomische Status von <italic><tp:taxon-name><tp:taxon-name-part taxon-name-part-type="genus">Andrena</tp:taxon-name-part> <tp:taxon-name-part taxon-name-part-type="species">fulvicornis</tp:taxon-name-part></tp:taxon-name></italic> Schenck, 1853 (<tp:taxon-name><tp:taxon-name-part taxon-name-part-type="order">Hymenoptera</tp:taxon-name-part></tp:taxon-name>: <tp:taxon-name><tp:taxon-name-part taxon-name-part-type="family">Apidae</tp:taxon-name-part></tp:taxon-name>).</article-title><source>Entomofauna</source><volume>16</volume>: <fpage>1</fpage>–<lpage>12</lpage>.</mixed-citation></ref><ref id="B15"><mixed-citation xmlns:xlink="http://www.w3.org/1999/xlink" xlink:type="simple"><person-group><name name-style="western"><surname>Gusenleitner</surname><given-names>F</given-names></name><name name-style="western"><surname>Schwarz</surname><given-names>M</given-names></name></person-group> (<year>2002</year>) <article-title>Weltweite Checkliste der Bienengattung <italic><tp:taxon-name><tp:taxon-name-part taxon-name-part-type="genus">Andrena</tp:taxon-name-part></tp:taxon-name></italic> mit Bemerkungen und Ergänzungen zu paläarktischen Arten (<tp:taxon-name><tp:taxon-name-part taxon-name-part-type="order">Hymenoptera</tp:taxon-name-part></tp:taxon-name>, <tp:taxon-name><tp:taxon-name-part taxon-name-part-type="family">Apidae</tp:taxon-name-part></tp:taxon-name>, <tp:taxon-name><tp:taxon-name-part taxon-name-part-type="subfamily">Andreninae</tp:taxon-name-part></tp:taxon-name>, <italic><tp:taxon-name><tp:taxon-name-part taxon-name-part-type="genus">Andrena</tp:taxon-name-part></tp:taxon-name></italic>).</article-title><source>Entomofauna Supplement</source><volume>10</volume>: <fpage>1</fpage>–<lpage>1280</lpage>.</mixed-citation></ref><ref id="B6"><mixed-citation xmlns:xlink="http://www.w3.org/1999/xlink" xlink:type="simple"><person-group><name name-style="western"><surname>Benon</surname><given-names>D</given-names></name><name name-style="western"><surname>Praz</surname><given-names>C</given-names></name></person-group> (<year>2016</year>) <article-title>Deux nouvelles espèces d’abeilles sauvages pour l’entomofaune suisse: observation d’<italic><tp:taxon-name><tp:taxon-name-part taxon-name-part-type="genus">Andrena</tp:taxon-name-part> <tp:taxon-name-part taxon-name-part-type="species">florivaga</tp:taxon-name-part></tp:taxon-name></italic> Eversmann, 1852 et <italic><tp:taxon-name><tp:taxon-name-part taxon-name-part-type="genus">Andrena</tp:taxon-name-part> <tp:taxon-name-part taxon-name-part-type="species">fulvicornis</tp:taxon-name-part></tp:taxon-name></italic> Schenck, 1853 dans les pâturages jurassiens.</article-title><source>Entomo Helvetica</source><volume>9</volume>: <fpage>69</fpage>–<lpage>78</lpage>.</mixed-citation></ref><ref id="B61"><mixed-citation xmlns:xlink="http://www.w3.org/1999/xlink" xlink:type="simple"><person-group><name name-style="western"><surname>Wood</surname><given-names>TJ</given-names></name><name name-style="western"><surname>Cross</surname><given-names>I</given-names></name><name name-style="western"><surname>Baldock</surname><given-names>DW</given-names></name></person-group> (<year>2020a</year>) <article-title>Updates to the bee fauna of Portugal with the description of three new Iberian <italic><tp:taxon-name><tp:taxon-name-part taxon-name-part-type="genus">Andrena</tp:taxon-name-part></tp:taxon-name></italic> species (<tp:taxon-name><tp:taxon-name-part taxon-name-part-type="order">Hymenoptera</tp:taxon-name-part></tp:taxon-name>: <tp:taxon-name><tp:taxon-name-part taxon-name-part-type="superfamily">Apoidea</tp:taxon-name-part></tp:taxon-name>: <tp:taxon-name><tp:taxon-name-part taxon-name-part-type="clade">Anthophila</tp:taxon-name-part></tp:taxon-name>).</article-title><source>Zootaxa</source><volume>4790</volume>: <fpage>201</fpage>–<lpage>228</lpage>. <ext-link xlink:type="simple" ext-link-type="doi" xlink:href="10.11646/zootaxa.4790.2.1">https://doi.org/10.11646/zootaxa.4790.2.1</ext-link></mixed-citation></ref><ref id="B44"><mixed-citation xmlns:xlink="http://www.w3.org/1999/xlink" xlink:type="simple"><person-group><name name-style="western"><surname>Stoeckhert</surname><given-names>E</given-names></name></person-group> (<role>Ed.</role>) (<year>1930</year>) Die Hymenopteren Mitteleuropas (2<sup>nd</sup> edn.), 986–1053.</mixed-citation></ref><ref id="B12"><mixed-citation xmlns:xlink="http://www.w3.org/1999/xlink" xlink:type="simple"><person-group><name name-style="western"><surname>Else</surname><given-names>GR</given-names></name><name name-style="western"><surname>Edwards</surname><given-names>ME</given-names></name></person-group> (<year>2018</year>) <source>Handbook of the Bees of the British Isles.</source><publisher-name>The Ray Society</publisher-name>, <publisher-loc>London</publisher-loc>, <size units="page">775 pp</size>.</mixed-citation></ref></ref-list></tp:taxon-treatment>
